# Supplementary material for: Exploration of Phosphoproteins in Acinetobacter baumannii
Source: Pathogens. 2025 Jul 24;14(8):732. doi: 10.3390/pathogens14080732 (PMC12388955; doi:10.3390/pathogens14080732)
Supplement: Supplementary file 1 [file pathogens-14-00732-s001.zip]

Archive with 2 entries (2 files):
- Pathogens_article_supp_figures_notmarkedup.pdf
- Supplementary_tables_revised.xlsx
