# Supplementary material for: Exploration of Phosphoproteins in Acinetobacter baumannii
Source: Pathogens. 2025 Jul 24;14(8):732. doi: 10.3390/pathogens14080732 (PMC12388955; doi:10.3390/pathogens14080732)
Supplement: Supplementary file 1 [file pathogens-14-00732-s001.zip › Supplementary_tables_revised.xlsx]

## Sheet: Legend
Exploration of phosphoproteins in Acinetobacter baumannii
Lisa Brémard1, Sébastien Massier1, Emmanuelle Dé1, Nicolas Nalpas1,2,#,*, Julie Hardouin1,2,#,*
1 University of Rouen Normandie, INSA Rouen Normandie, CNRS, Polymers, Biopolymers, Surfaces Laboratory UMR 6270, F-76000 Rouen, France
2 University of Rouen Normandie, INSERM US 51, CNRS UAR 2026, HeRacLeS-PISSARO, Normandie Université, 76000 Rouen, France
# The authors contributed equally to this article.
* Dr Julie Hardouin, Laboratoire Polymères, Biopolymères, Surfaces, UMR CNRS 6270, Université de Rouen, 76821 Mont-Saint-Aignan cedex, France. julie.hardouin@univ-rouen.fr
* Dr Nicolas Nalpas, Laboratoire Polymères, Biopolymères, Surfaces, UMR CNRS 6270, Université de Rouen, 76821 Mont-Saint-Aignan cedex, France. nicolas.nalpas@univ-rouen.fr
Table S1: Phosphorylated peptides identified in the intracellular medium of A. baumannii ATCC 17978
Table S2: Phosphorylated sites identified in the intracellular medium of A. baumannii ATCC 17978
Table S3: Phosphorylated proteins identified in the intracellular medium of A. baumannii ATCC 17978
Table S4: Comparison of the different experimental parameters used in the four phosphoproteomic studies of A. baumannii

## Sheet: Table S1
Sequence amb	Protein Group Accessions	Gene Name	Product Name	Sites_ID	# PSMs	Modifications	Modification avec ambiguité	Ambiguous	Multi modified	MH+ [Da]	phosphoRS Isoform Probability	phosphoRS Site Probabilities	phosphoRS Binomial Peptide Score	Condition	Replicate	Fractions
SALEHAASVAGLMLTTECMITDIPEDKPAAPDMGGMGGMGGMM	ABYAL3179	cpn60;groEL;groL;htpB	chaperonin GroEL	ABYAL3179-T522	3	C18(Carbamidomethyl);T21(Phospho);M43(Oxidation)	T21(Phospho)			4447.88	1	S(1): 0.0; S(8): 0.0; T(15): 1.1; T(16): 1.1; T(21): 97.9	419	DHB_500ug_2h	R1	F1
VCGLTMLLPHGFEGQGPEHSSAR	ABYAL3234	sucA	subunit of E1(0) component of 2-oxoglutarate dehydrogenase	ABYAL3234-T717	1	T5(Phospho);C18(Carbamidomethyl)	T5(Phospho);C18(Carbamidomethyl)			2560.14	1	T(5): 100.0; S(20): 0.0; S(21): 0.0	223	DHB_2mg_15min	R1	F1
ASKKPGRTQMINFFSLGNPDQR	ABYAL3652	engB;ysxC	putative GTP-binding protein EngB	ABYAL3652-S91|ABYAL3652-T97	1	S2(Phospho);T8(Phospho)	S2(Phospho);T8(Phospho)		X	2652.22	1	S(2): 100.0; T(8): 100.0; S(15): 0.0	182	AG_2mg_15min	R1	F3
MMLALCNETVRCLEDNIVATASEADMAMIMGIGFPPFR	ABYAL0331	fadB	fragment of dodecenoyl-CoA delta-isomerase, enoyl-CoA hydratase, 3-hydroxybutyryl-CoA epimerase, 3-hydroxyacyl-CoA dehydrogenase (part 2)	ABYAL0331-T474|ABYAL0331-T485	1	C6(Carbamidomethyl);T9(Phospho);C12(Carbamidomethyl);T20(Phospho)	C6(Carbamidomethyl);T9(Phospho);C12(Carbamidomethyl);T20(Phospho)		X	4434.93	1	T(9): 100.0; T(20): 100.0; S(22): 0.1	209	AG_2mg_15min	R1	F7
VAQTLAEDNKSAILVTGYTDNTGNDSINIPLSQAR	ABYAL1024	yiaD	putative lipoprotein YiaD	ABYAL1024-S141|ABYAL1024-T134|ABYAL1024-T146	1	T4(Phospho);S11(Phospho);T16(Phospho)	T4(Phospho);S11(Phospho);T16(Phospho)		X	3929.76	0.9	T(4): 98.0; S(11): 98.0; T(16): 98.0; Y(18): 5.8; T(19): 0.2; T(22): 0.0; S(26): 0.0; S(32): 0.0	174	AG_2mg_15min	R1	F7
MMLALCNETVRCLEDNIVATASEADMAMIMGIGFPPFR	ABYAL0331	fadB	fragment of dodecenoyl-CoA delta-isomerase, enoyl-CoA hydratase, 3-hydroxybutyryl-CoA epimerase, 3-hydroxyacyl-CoA dehydrogenase (part 2)	ABYAL0331-T474|ABYAL0331-T485	1	C6(Carbamidomethyl);T9(Phospho);C12(Carbamidomethyl);T20(Phospho)	C6(Carbamidomethyl);T9(Phospho);C12(Carbamidomethyl);T20(Phospho)		X	4434.93	1	T(9): 100.0; T(20): 100.0; S(22): 0.1	209	AG_2mg_15min	R1	F7
VAQTLAEDNKSAILVTGYTDNTGNDSINIPLSQAR	ABYAL1024	yiaD	putative lipoprotein YiaD	ABYAL1024-S141|ABYAL1024-T134|ABYAL1024-T146	1	T4(Phospho);S11(Phospho);T16(Phospho)	T4(Phospho);S11(Phospho);T16(Phospho)		X	3929.76	0.9	T(4): 98.0; S(11): 98.0; T(16): 98.0; Y(18): 5.8; T(19): 0.2; T(22): 0.0; S(26): 0.0; S(32): 0.0	174	AG_2mg_15min	R1	F7
WIAESTK	ABYAL1755		Glutathione S-transferase, C-terminal domain protein	ABYAL1755-S63-T64	2	S5(Phospho)/T6(Phospho)	S5(Phospho)/T6(Phospho)	X		914.403	0.5	S(5): 50.0; T(6): 50.0	95	DHB_500ug_15min	R1	F15
CQETANSLKEQGFDALSAPCDVTDEDAYKQAIELTQK	ABYAL2075	bdhA;yxjF	Uncharacterized oxidoreductase YxjF	ABYAL2075-S60|ABYAL2075-T66	1	S17(Phospho);T23(Phospho)	S17(Phospho);T23(Phospho)		X	4219.79	1	T(4): 0.0; S(7): 0.0; S(17): 100.0; T(23): 100.0; Y(28): 0.0; T(35): 0.0	404	AG_500ug_15min	R1	F4
DAGLSTSDISDVILVGGQSR	ABYAL3518	dnaK	chaperone protein DnaK	ABYAL3518-S329	7	S5(Phospho)/T6(Phospho)/S7(Phospho)	S5(Phospho)/T6(Phospho)/S7(Phospho)	X		2069.97	1	S(5): 99.5; T(6): 0.5; S(7): 0.0; S(10): 0.0; S(19): 0.0	280	DHB_500ug_15min	R1	F4;F7
AFLMPIEDVFSISGR	ABYAL0303;ABYAL1009	tuf;tuf-1;tuf-2;tuf_1;tuf1;tuf1_1;tuf1_2;tuf2;tuf3;tufA;tufA_1;tufA_2;tufB;tufB_1;tufB_2	translation elongation factor Tu 2	ABYAL0303-S222|ABYAL0303-S224	2	S11(Phospho)/S13(Phospho)	S11(Phospho)/S13(Phospho)	X		1761.83	1	S(11): 0.5; S(13): 99.5	298	AG_2mg_15min	R1	F1
AFLMPIEDVFSISGR	ABYAL0303;ABYAL1009	tuf;tuf-1;tuf-2;tuf_1;tuf1;tuf1_1;tuf1_2;tuf2;tuf3;tufA;tufA_1;tufA_2;tufB;tufB_1;tufB_2	translation elongation factor Tu 2	ABYAL0303-S222|ABYAL0303-S224	3	S13(Phospho)	S11(Phospho)/S13(Phospho)	X		1761.83	0.5	S(11): 50.0; S(13): 50.0	350	DHB_500ug_15min	R3	F1;F2
AFLMPIEDVFSISGR	ABYAL0303;ABYAL1009	tuf;tuf-1;tuf-2;tuf_1;tuf1;tuf1_1;tuf1_2;tuf2;tuf3;tufA;tufA_1;tufA_2;tufB;tufB_1;tufB_2	translation elongation factor Tu 2	ABYAL0303-S222|ABYAL0303-S224	1	S11(Phospho)/S13(Phospho)	S11(Phospho)/S13(Phospho)	X		1761.83	0.5	S(11): 50.0; S(13): 50.0	241	DHB_2mg_15min	R1	F1
AFLMPIEDVFSISGR	ABYAL0303;ABYAL1009	tuf;tuf-1;tuf-2;tuf_1;tuf1;tuf1_1;tuf1_2;tuf2;tuf3;tufA;tufA_1;tufA_2;tufB;tufB_1;tufB_2	translation elongation factor Tu 2	ABYAL0303-S222|ABYAL0303-S224	2	S11(Phospho)/S13(Phospho)	S11(Phospho)/S13(Phospho)	X		1761.83	1	S(11): 0.5; S(13): 99.5	298	AG_2mg_15min	R1	F1
QVTVIGSGQSAAECVLALFNSLTPEQVK	ABYAL2856	alcA;rhbE;BasC	Rhizobactin siderophore biosynthesis protein RhbE	ABYAL2856-S198	2	S7(Phospho)/S10(Phospho);C14(Carbamidomethyl)	T3(Phospho)/S7(Phospho)/S10(Phospho)	X		3026.5	0	T(3): 98.2; S(7): 0.9; S(10): 0.9; S(21): 0.0; T(23): 0.0	226	AG_2mg_15min	R1	F4
AAHPNAGASCAWVPSPTGAVLHAMHYHQVNVK	ABYAL1916	glcB	malate synthase G	ABYAL1916-S538	1	S15(Phospho)	S15(Phospho)/T17(Phospho)	X		3401.57	1	S(9): 0.0; S(15): 99.1; T(17): 0.9; Y(26): 0.0	375	AG_500ug_15min	R1	F4
IVSDITESNGSSSMASVCGASLSLMDAGVPLKAPVAGIAMGLVK	ABYAL0389	pnp	polynucleotide phosphorylase	ABYAL0389-S439|ABYAL0389-S451	13	C18(Carbamidomethyl);S12(Phospho)/S13(Phospho)/S16(Phospho)/S21(Phospho)/S23(Phospho)	S11(Phospho)/S12(Phospho)/S13(Phospho)/S16(Phospho)/S21(Phospho)/S23(Phospho)	X		4371.14	0.1	S(3): 0.0; T(6): 0.2; S(8): 14.3; S(11): 14.3; S(12): 14.3; S(13): 14.3; S(16): 14.3; S(21): 14.3; S(23): 14.3	238	TFA_2mg_15min	R1	F1;F3
ISTESDFQCEQVYNMLENHFYK	ABYAL3461	yajQ	fragment of nucleotide binding protein (part 1)	ABYAL3461-T52	3	C9(Carbamidomethyl);Y13(Phospho);M15(Oxidation)	T3(Phospho)/S5(Phospho)/Y13(Phospho)	X		2878.18	0.3	S(2): 0.3; T(3): 33.2; S(5): 33.2; Y(13): 33.2; Y(21): 0.0	199	DHB_500ug_1h	R1	F3
THLQDATPLTLGQEFSGYVSQLEHGLVR	ABYAL2362	fumC	fumarase C	ABYAL2362-T195	1	T10(Phospho)/T7(phospho)	T10(Phospho)/T7(phospho)	X		3176.53	0	T(1): 0.0; T(7): 100.0; T(10): 0.0; S(16): 0.0; Y(18): 0.0; S(20): 0.0	326	DHB_500ug_15min	R1	F1
IGAVHCVVFGGFSPDSLASR	ABYAL3892	acs;acsA	acetyl-CoA synthetase (AMP-forming)	ABYAL3892-S165	4	S16(Phospho)	S13(Phospho)/S16(Phospho)	X		2098.97	0.5	S(13): 50.0; S(16): 50.0; S(19): 0.0	259	AG_500ug_15min	R1	F4;F5;F6
TSGTWNNVLTAEVASAATGGNISVTCDGTDPVDFTVAIDGGER	ABYAL2670	CsuA/B	Sigma-fimbriae uncharacterized paralogous subunit	ABYAL2670-S77-T80-S85-T87	8	S15(Phospho)/T18(Phospho)/S23(Phospho)/T25(Phospho);C26(Carbamidomethyl)	S15(Phospho)/T18(Phospho)/S23(Phospho)/T25(Phospho)	X		4405.99	0.2	T(1): 0.0; S(2): 0.0; T(4): 0.0; T(10): 0.4; S(15): 24.8; T(18): 24.8; S(23): 24.8; T(25): 24.8; T(29): 0.4; T(35): 0.0	216	TFA_2mg_15min	R1	F1
LLITCEDKPGIVQAVSSFLYHQGANITALDQYATEAQGGR	ABYAL0481	purU;purU1	Formyltetrahydrofolate deformylase	ABYAL0481-S35-S36-Y39	2	C5(Carbamidomethyl);S16(Phospho)/S17(Phospho)/Y20(Phospho)	S16(Phospho)/S17(Phospho)/Y20(Phospho)	X		4415.14	0.3	T(4): 0.4; S(16): 33.2; S(17): 33.2; Y(20): 33.2; T(27): 0.0; Y(32): 0.0; T(34): 0.0	359	TFA_2mg_15min	R1	F1
IISAASCTTNAITPILK	ABYAL2984	gap	Glyceraldehyde-3-phosphate dehydrogenase-like protein	ABYAL2984-S288-S291-T293	1	S3(Phospho)	S3(Phospho)/S6(Phospho)/T8(Phospho)	X		1796.93	0.5	S(3): 49.8; S(6): 49.8; T(8): 0.4; T(9): 0.0; T(13): 0.0	158	AG_500ug_15min	R1	F1
IIGIDLGTTNSCVAVLEGDKVK	ABYAL3518	dnaK	chaperone protein DnaK	ABYAL3518-T11	1	S11(Phospho);C12(Carbamidomethyl)	T8(Phospho)/T9(Phospho)/S11(Phospho)	X		2382.2	1	T(8): 0.0; T(9): 0.5; S(11): 99.5	522	DHB_500ug_1h	R1	F3
GPYTFCGYYQSPEHNSQVFDEDNYYYSGDLVQR	ABYAL2853	entE	2,3-dihydroxybenzoate-AMP ligase	ABYAL2853-S407-Y399-Y400-S402	1	C6(Carbamidomethyl);S16(Phospho)/Y8(Phospho)/Y9(Phospho)/S11(Phospho)	S16(Phospho)/Y8(Phospho)/Y9(Phospho)/S11(Phospho)	X		4078.66	0.2	Y(3): 0.0; T(4): 0.2; Y(8): 24.9; Y(9): 24.9; S(11): 24.9; S(16): 24.9; Y(24): 0.0; Y(25): 0.0; Y(26): 0.0; S(27): 0.0	355	DHB_500ug_30min	R1	F1
VIDDSPLASGLVGQAYEDSFNQEDR	ABYAL0362	infB	fragment of translation initiation factor IF-2 (part 1)	ABYAL0362-S243-S247	2	S9(Phospho)	S5(Phospho)/S9(Phospho)	X		2805.23	0.5	S(5): 50.0; S(9): 50.0; Y(16): 0.0; S(19): 0.0	187	AG_500ug_15min	R1	F4
ANVHLWDAEEFYGPLWDAASSACAPAVQR	ABYAL3939		ANK_REP_REGION domain-containing protein	ABYAL3939-S111-S112	2	S21(Phospho);C23(Carbamidomethyl)	S20(Phospho)/S21(Phospho)	X		3311.46	0.5	Y(12): 0.0; S(20): 50.0; S(21): 50.0	357	DHB_500ug_2h	R1	F1
IEQQENVVGAIVDLTQTTFIDSTVLGILAK	ABYAL0663		STAS domain-containing protein	ABYAL0663-T80	4	S22(Phospho)	S22(Phospho)/T23(Phospho)	X		3295.7	0.5	T(15): 0.0; T(17): 0.0; T(18): 0.0; S(22): 50.0; T(23): 50.0	511	DHB_500ug_15min	R3	F1;F2
TNDIAGDGTTTATVLAQAILNEGIK	ABYAL3179	cpn60;groEL;groL;htpB	chaperonin GroEL	ABYAL3179-T93	9	T9(Phospho)	T9(Phospho)/T10(Phospho)/T11(Phospho)	X		2567.25	1	T(1): 0.0; T(9): 98.9; T(10): 0.5; T(11): 0.5; T(13): 0.0	443	DHB_500ug_1h	R1	F2;F3;F4
IHNGKPSLGGTCLNVGCIPSK	ABYAL3236	lpd;lpdA;lpdA_2;lpdA1;lpdG;lpdG_1	Dihydrolipoyl dehydrogenase	ABYAL3236-S43	2	S7(Phospho);C12(Carboxymethyl)	S7(Phospho)/T11(Phospho)	X		2233.05	0.5	S(7): 50.0; T(11): 50.0; S(20): 0.0	195	TFA_500ug_15min	R1	F1
LDESASSAINASVACVEQIVNEGR	ABYAL4007	hutH;hutH_2	Histidine ammonia-lyase	ABYAL4007-S32	2	S7(Phospho)	S6(Phospho)/S7(Phospho)/S12(Phospho)	X		2542.14	0	S(4): 0.6; S(6): 0.6; S(7): 0.6; S(12): 98.1	400	AG_500ug_15min	R1	F1
AANVIVYSTSVCPYCVR	ABYAL0564	grx;grxC;grxC_2	glutaredoxin 3	ABYAL0564-S9-T10-S11	3	S8(Phospho)/T9(Phospho)/S10(Phospho);C12(Carbamidomethyl);C15(Carbamidomethyl)	S8(Phospho)/T9(Phospho)/S10(Phospho)	X		2038.91	0.5	Y(7): 0.3; S(8): 0.3; T(9): 49.5; S(10): 49.5; Y(14): 0.3	200	DHB_2mg_15min	R1	F7
QQGEWVSYNHNGVTFNGTCQPNENGK	ABYAL2629		conserved exported protein of unknown function	ABYAL2629-S49	1	S7(Phospho)	S7(Phospho)/Y8(Phospho)	X		2988.24	1	S(7): 100.0; Y(8): 0.0; T(14): 0.0; T(18): 0.0	376	AG_500ug_15min	R1	F5
LHNQVDGSTYIPLCHVK	ABYAL3234	sucA	subunit of E1(0) component of 2-oxoglutarate dehydrogenase	ABYAL3234-S639	3	S8(Phospho)	S8(Phospho)/T9(Phospho)	X		2003.93	1	S(8): 99.6; T(9): 0.4; Y(10): 0.0	338	AG_500ug_15min	R1	F4;F5
GLVEVNDHCATSVEGVYAIGDLVR	ABYAL3236	lpd;lpdA;lpdA_2;lpdA1;lpdG;lpdG_1	Dihydrolipoyl dehydrogenase	ABYAL3236-T308	2	C9(Carbamidomethyl);T11(Phospho)/S12(Phospho)	T11(Phospho)/S12(Phospho)	X		2653.24	0.5	T(11): 50.0; S(12): 50.0; Y(17): 0.0	155	DHB_500ug_15min	R1	F12
GTSEEGTLGNAGVGAFWR	ABYAL3363	ompA;omp;omp38	Outer membrane protein Omp38	ABYAL3363-T144-S145	2	T2(Phospho)/S3(Phospho)	T2(Phospho)/S3(Phospho)	X		1888.81	0.5	T(2): 50.0; S(3): 50.0; T(7): 0.0	167	DHB_500ug_15min	R1	F5
TTLTAAIATICAK	ABYAL0303;ABYAL1009	tuf;tuf-1;tuf-2;tuf_1;tuf1;tuf1_1;tuf1_2;tuf2;tuf3;tufA;tufA_1;tufA_2;tufB;tufB_1;tufB_2	translation elongation factor Tu 2	ABYAL0303-T26|ABYAL0303-T27	9	T2(Phospho)	T1(Phospho)/T2(Phospho)	X		1357.67	0.5	T(1): 49.9; T(2): 49.9; T(4): 0.2; T(9): 0.0	307	AG_500ug_15min	R1	F2;F3;F4;F6;F8
NGGVESIDGVFTPIQADTICLHGDTDGALEMSAAIK	ABYAL1498	pxpA;ybgL	5-oxoprolinase component A	ABYAL1498-S207-T213-T219	3	S6(Phospho)/T12(Phospho)/T18(Phospho);C20(Carbamidomethyl)	S6(Phospho)/T12(Phospho)/T18(Phospho)	X		3782.72	1	S(6): 1.2; T(12): 97.7; T(18): 1.2; T(25): 0.0; S(32): 0.0	275	TFA_2mg_15min	R1	F2
QVTVIGSGQSAAECVLALFNSLTPEQVK	ABYAL2856	alcA;rhbE;BasC	Rhizobactin siderophore biosynthesis protein RhbE	ABYAL2856-S198	2	S7(Phospho)/S10(Phospho);C14(Carbamidomethyl)	T3(Phospho)/S7(Phospho)/S10(Phospho)	X		3026.5	0	T(3): 98.2; S(7): 0.9; S(10): 0.9; S(21): 0.0; T(23): 0.0	226	AG_2mg_15min	R1	F4
LVDVAQDLVITEPDCGTSGGLVMTPFIQGGDVIEPLRDR	ABYAL0311	rpoC	RNA polymerase subunit beta'	ABYAL0311-T815-T821-S822-T828	3	C15(Carbamidomethyl);T17(Phospho)/S18(Phospho)/T24(Phospho)	T17(Phospho)/S18(Phospho)/T24(Phospho)	X		4263.08	0.3	T(11): 0.0; T(17): 33.3; S(18): 33.3; T(24): 33.3	328	AG_2mg_15min	R1	F4
TTRPEVMGGLGGFGALCK	ABYAL3109	purM	phosphoribosylformylglycinamide cyclo-ligase	ABYAL3109-T38-T39	2	T2(Phospho)	T1(Phospho)/T2(Phospho)	X		1873.86	0.5	T(1): 50.0; T(2): 50.0	280	AG_500ug_15min	R1	F5
AAQYVHSHPGEVCPAK	ABYAL1416	ahpC	alkyl hydroperoxide reductase, AhpC component	ABYAL1416-Y157	10	Y4(Phospho)	Y4(Phospho)			1773.77	1	Y(4): 99.6; S(7): 0.4	391	TFA_500ug_15min	R1	F1;F2;F3;F4;F5;F6;F7
NSNVMAIAPTATISNICGVSQSIEPTFQNLYVK	ABYAL0882	nrdA	Ribonucleoside-diphosphate reductase subunit alpha	ABYAL0882-S743	1	M5(Oxidation);T12(Phospho)	T10(Phospho)/T12(Phospho)/S14(Phospho)	X		3606.73	0.5	S(2): 0.0; T(10): 50.0; T(12): 50.0; S(14): 0.0; S(20): 0.0; S(22): 0.0; T(26): 0.0; Y(31): 0.0	440	AG_500ug_15min	R1	F4
LVDVAQDLVITEPDCGTSGGLVMTPFIQGGDVIEPLRDR	ABYAL0311	rpoC	RNA polymerase subunit beta'	ABYAL0311-T815-T821-S822-T828	3	C15(Carbamidomethyl);T17(Phospho)/S18(Phospho)/T24(Phospho)	T17(Phospho)/S18(Phospho)/T24(Phospho)	X		4263.08	0.3	T(11): 0.0; T(17): 33.3; S(18): 33.3; T(24): 33.3	328	AG_2mg_15min	R1	F4
CQETANSLKEQGFDALSAPCDVTDEDAYKQAIELTQK	ABYAL2075	bdhA;yxjF	Uncharacterized oxidoreductase YxjF	ABYAL2075-S60	1	C1(Carboxymethyl);S17(Phospho)	T4(Phospho)/S7(Phospho)/S17(Phospho)	X		4197.85	1	T(4): 0.0; S(7): 0.0; S(17): 100.0; T(23): 0.0; Y(28): 0.0; T(35): 0.0	458	AG_500ug_15min	R1	F4
LQGIAHSIASACATSADAIGYAYNLIALGK	ABYAL1003	clbC;fabB;fabB_1;fabB_3	beta-ketoacyl-[acyl carrier protein] synthase I	ABYAL1003-T97-S98	2	C12(Carbamidomethyl);T14(Phospho)/S15(Phospho)	T14(Phospho)/S15(Phospho)	X		3100.52	0.5	S(7): 0.0; S(10): 0.5; T(14): 49.7; S(15): 49.7; Y(21): 0.0; Y(23): 0.0	255	DHB_2mg_15min	R1	F2
KQQGEWVSYNHNGVTFNGTCQPNENGK	ABYAL2629		conserved exported protein of unknown function	ABYAL2629-S49|ABYAL2629-Y50	2	Y9(Phospho)	S8(Phospho)/Y9(Phospho)	X		3116.32	0.5	S(8): 49.8; Y(9): 49.8; T(15): 0.3; T(19): 0.0	201	DHB_500ug_15min	R3	F1
IAGIAELQNAGEFIHFACTSEDINNLSHALMLK	ABYAL2919	purB	adenylosuccinate lyase	ABYAL2919-T120-S121	2	C18(Carbamidomethyl);T19(Phospho)/S20(Phospho)	T19(Phospho)/S20(Phospho)	X		3707.77	0.5	T(19): 50.0; S(20): 50.0; S(27): 0.0	295	DHB_2mg_15min	R1	F3
RTLSAIAGGDYAVATEAYKK	ABYAL1934	rpsT	30S ribosomal subunit protein S20	ABYAL1934-T35-S37	2	T2(Phospho)/S4(Phospho)	T2(Phospho)/S4(Phospho)	X		2165.07	0.5	T(2): 50.0; S(4): 50.0; Y(11): 0.0; T(15): 0.0; Y(18): 0.0	250	AG_2mg_15min	R1	F4
VVLDCITSLQNGADLLWIETPTPNVQEIAHMVNR	ABYAL1163	aceA;icl_2	Isocitrate lyase	ABYAL1163-S341	40	C5(Carbamidomethyl);T7(Phospho)/S8(Phospho)	T7(Phospho)/S8(Phospho)	X		3926.92	0.5	T(7): 50.0; S(8): 50.0; T(20): 0.0; T(22): 0.0	417	DHB_2mg_15min	R1	F1;F2;F3;F5
LADCVGQTREESELFIVEGDSAGGSAK	ABYAL3949	parE	DNA topoisomerase IV subunit B	ABYAL3949-T408-S412	1	T8(Phospho)	T8(Phospho)/S12(Phospho)	X		2848.27	1	T(8): 98.9; S(12): 1.1; S(21): 0.0; S(25): 0.0	191	AG_500ug_15min	R1	F5
DLALAYSPGVAAPCLEIERDPSAAAK	ABYAL2806	maeB	malate dehydrogenase	ABYAL2806-S41	3	S7(Phospho)	Y6(Phospho)/S7(Phospho)	X		2708.3	0.5	Y(6): 50.0; S(7): 50.0; S(22): 0.0	342	AG_500ug_15min	R1	F5;F6
AAHPNAGASCAWVPSPTGAVLHAMHYHQVNVK	ABYAL1916	glcB	malate synthase G	ABYAL1916-S538	2	S15(Phospho);M24(Oxidation)	S15(Phospho);M24(Oxidation)			3417.57	1	S(9): 0.0; S(15): 99.1; T(17): 0.9; Y(26): 0.0	388	AG_500ug_15min	R1	F4
TGNLLTGQNYIALDK	ABYAL2653	pqiB;VP1611	Paraquat-inducible protein B	ABYAL2653-T403-T408-Y412	6	T1(Phospho)	T1(Phospho)/T6(Phospho)/Y10(Phospho)	X		1700.83	0.3	T(1): 33.3; T(6): 33.3; Y(10): 33.3	204	DHB_500ug_15min	R3	F5;F6
AAQYVHSHPGEVCPAK	ABYAL1416	ahpC	alkyl hydroperoxide reductase, AhpC component	ABYAL1416-Y157	9	Y4(Phospho)	Y4(Phospho)			1773.77	1	Y(4): 99.5; S(7): 0.5	382	AG_500ug_15min	R1	F1;F2;F4;F5;F6;F8
NSNVMAIAPTATISNICGVSQSIEPTFQNLYVK	ABYAL0882	nrdA	Ribonucleoside-diphosphate reductase subunit alpha	ABYAL0882-S743	3	M5(Oxidation);T10(Phospho);C17(Carboxymethyl)	T10(Phospho)/T12(Phospho)/S14(Phospho)	X		3664.72	0.5	S(2): 0.0; T(10): 49.7; T(12): 49.7; S(14): 0.5; S(20): 0.0; S(22): 0.0; T(26): 0.0; Y(31): 0.0	365	DHB_500ug_15min	R3	F2
AETQKPTIIICK	ABYAL1796	tkt;tktA	fragment of transketolase 1 (part 1)	ABYAL1796-T237	1	T3(Phospho)	T3(Phospho)			1424.72	1	T(3): 99.4; T(7): 0.6	221	AG_500ug_15min	R1	F5
NIVGAVVGVQPFGGEGLSGTGPK	ABYAL1805	putA	fused DNA-binding transcriptional repressor/proline dehydrogenase/1-pyrroline-5-carboxylate dehydrogenase PutA	ABYAL1805-T1039-S1037	2	T20(Phospho)/S18(Phospho)	T20(Phospho)/S18(Phospho)	X		2220.1	1	S(18): 0.8; T(20): 99.2	191	DHB_500ug_15min	R1	F4
GLVEVNDHCATSVEGVYAIGDLVR	ABYAL3236	lpd;lpdA;lpdA_2;lpdA1;lpdG;lpdG_1	Dihydrolipoyl dehydrogenase	ABYAL3236-T308	2	C9(Carbamidomethyl);T11(Phospho)/S12(Phospho)	T11(Phospho)/S12(Phospho)	X		2653.25	0.5	T(11): 50.0; S(12): 50.0; Y(17): 0.0	254	TFA_2mg_15min	R1	F8
TNDIAGDGTTTATVLAQAILNEGIK	ABYAL3179	cpn60;groEL;groL;htpB	chaperonin GroEL	ABYAL3179-T93	5	T7(Phospho)/T10(Phospho)/T11(Phospho)/T13(Phospho)	T9(Phospho)/T10(Phospho)/T11(Phospho)/T13(Phospho)	X		2567.25	0.3	T(1): 0.0; T(9): 33.2; T(10): 33.2; T(11): 33.2; T(13): 0.3	213	DHB_500ug_15min	R1	F4;F7
AAHASGNAHEFTSEEAR	ABYAL1642		conserved protein of unknown function	ABYAL1642-S42|ABYAL1642-S63	1	S5(Phospho)	S5(Phospho)			1864.75	1	S(5): 100.0; T(12): 0.0; S(13): 0.0	449	DHB_500ug_15min	R1	F1
LVDVAQDLVITEPDCGTSGGLVMTPFIQGGDVIEPLR	ABYAL0311	rpoC	RNA polymerase subunit beta'	ABYAL0311-T815-T821-S822-T828	3	C15(Carbamidomethyl);T11(Phospho)/T17(Phospho)/S18(Phospho)	T11(Phospho)/T17(Phospho)/S18(Phospho)	X		3991.96	0.3	T(11): 33.3; T(17): 33.3; S(18): 33.3; T(24): 0.0	294	TFA_2mg_15min	R1	F8
WDSQFPLVVWQTGSGTQSNMNCNEVIANIANQK	ABYAL2362	fumC	fumarase C	ABYAL2362-T95-S97-T99-S101	3	S14(Phospho);C22(Carboxymethyl)	T12(Phospho)/S14(Phospho)/T16(Phospho)	X		3817.71	0.5	S(3): 0.0; T(12): 0.5; S(14): 49.5; T(16): 49.5; S(18): 0.5	329	DHB_500ug_15min	R3	F3
WDSQFPLVVWQTGSGTQSNMNCNEVIANIANQK	ABYAL2362	fumC	fumarase C	ABYAL2362-T95-S97-T99-S101	8	S14(Phospho);C22(Carboxymethyl)	T12(Phospho)/S14(Phospho)/T16(Phospho)/S18(Phospho)	X		3817.71	0.5	S(3): 0.0; T(12): 0.5; S(14): 49.5; T(16): 49.5; S(18): 0.5	329	DHB_500ug_15min	R3	F2;F3
AGAQLMTWFGMACELHR	ABYAL3861	M3Q_11;ycaC;ycaC_1;ycaC_2	putative hydrolase	ABYAL3861-T164	1	M6(Oxidation);T7(Phospho);M11(Oxidation)	M6(Oxidation);T7(Phospho);M11(Oxidation)			2033.85	1	T(7): 100.0	174	DHB_500ug_15min	R1	F3
GAVSRPINDLNADILNQVAADQPIYILCGGGSK	ABYAL3460		Rhodanese domain-containing protein	ABYAL3460-Y66	3	C28(Carbamidomethyl);Y25(Phospho)/S32(Phospho)	Y25(Phospho)/S32(Phospho)	X		3519.73	1	S(4): 0.0; Y(25): 1.3; S(32): 98.7	240	DHB_2mg_15min	R1	F1;F2
DETALIHGGASGIGTTALAICHALGIK	ABYAL3288		Putative oxydoreductase protein, zinc-containing (Quinone oxidoreductase, NADPH dependent)	ABYAL3288-T198-T199	2	T15(Phospho)/T16(Phospho);C21(Carbamidomethyl)	T15(Phospho)/T16(Phospho)	X		2727.36	0.5	T(3): 0.0; S(11): 0.0; T(15): 50.0; T(16): 50.0	257	TFA_2mg_15min	R1	F4
SALEHAASVAGLMLTTECMITDIPEDKPAAPDMGGMGGMGGMM	ABYAL3179	cpn60;groEL;groL;htpB	chaperonin GroEL	ABYAL3179-T517|ABYAL3179-T522	1	C18(Carboxymethyl);T21(Phospho)	T16(Phospho)/T21(Phospho)	X		4432.89	1	S(1): 0.0; S(8): 0.0; T(15): 0.0; T(16): 0.0; T(21): 99.9	208	DHB_500ug_15min	R3	F5
AEKTLVEGTK	ABYAL1393	clpB;clpB_1;clpB_2;clpC	ClpB chaperone	ABYAL1393-T469	1	T9(Phospho)	T9(Phospho)			1155.57	1	T(4): 0.0; T(9): 100.0	90	DHB_2mg_15min	R1	F4
RTLSAIAGGDYAVATEAYKK	ABYAL1934	rpsT	30S ribosomal subunit protein S20	ABYAL1934-T35-S37	2	T2(Phospho)/S4(Phospho)	T2(Phospho)/S4(Phospho)	X		2165.07	0.5	T(2): 50.0; S(4): 50.0; Y(11): 0.0; T(15): 0.0; Y(18): 0.0	250	AG_2mg_15min	R1	F4
VTNLTDYGCFAEIAEGVEGLVHVSEMDHTNK	ABYAL1852	rpsA	30S ribosomal subunit protein S1	ABYAL1852-T285|ABYAL1852-T288|ABYAL1852-Y290	1	T2(Phospho)/T5(Phospho)/Y7(Phospho);C9(Carbamidomethyl)	T2(Phospho)/T5(Phospho)/Y7(Phospho)	X		3515.54	1	T(2): 1.0; T(5): 98.9; Y(7): 0.0; S(24): 0.0; T(29): 0.0	374	AG_2mg_15min	R1	F4
DGITVNALCPGYVDTPLVR	ABYAL2075	bdhA;yxjF	Uncharacterized oxidoreductase YxjF	ABYAL2075-Y188	1	C9(Carbamidomethyl);Y12(Phospho)	C9(Carbamidomethyl);Y12(Phospho)			2140.02	1	T(4): 0.0; Y(12): 100.0; T(15): 0.0	255	DHB_2mg_15min	R1	F6
IAGIAELQNAGEFIHFACTSEDINNLSHALMLK	ABYAL2919	purB	adenylosuccinate lyase	ABYAL2919-T120-S121	2	C18(Carbamidomethyl);T19(Phospho)/S20(Phospho)	T19(Phospho)/S20(Phospho)	X		3707.77	1	T(19): 99.1; S(20): 0.9; S(27): 0.0	364	TFA_2mg_15min	R1	F5
KQQGEWVSYNHNGVTFNGTCQPNENGK	ABYAL2629		conserved exported protein of unknown function	ABYAL2629-T56	2	T19(Phospho);C20(Carboxymethyl)	T19(Phospho)/T15(Phospho)	X		3174.33	0.5	S(8): 0.0; Y(9): 0.0; T(15): 50.0; T(19): 50.0	233	DHB_500ug_15min	R3	F1
AGDAVTNTAQKTENKM	ABYAL3330	ecnB	Entericidin EcnA/B family protein	ABYAL3330-T37	1	T6(Phospho);M16(Oxidation)	T6(Phospho);M16(Oxidation)			1774.76	1	T(6): 99.2; T(8): 0.8; T(12): 0.0	219	DHB_500ug_15min	R1	F1
VTNLTDYGCFAEIAEGVEGLVHVSEMDHTNK	ABYAL1852	rpsA	30S ribosomal subunit protein S1	ABYAL1852-T285|ABYAL1852-T288|ABYAL1852-Y290	1	T2(Phospho)/T5(Phospho)/Y7(Phospho);C9(Carbamidomethyl)	T2(Phospho)/T5(Phospho)/Y7(Phospho)	X		3515.54	1	T(2): 1.0; T(5): 98.9; Y(7): 0.0; S(24): 0.0; T(29): 0.0	374	AG_2mg_15min	R1	F4
TIVETTTLPVFGICLGHQILALASGAK	ABYAL3201	carA	carbamoyl phosphate synthetase subunit alpha	ABYAL3201-T260	3	T5(Phospho)/T6(Phospho)/T7(Phospho);C14(Carbamidomethyl)	T5(Phospho)/T6(Phospho)/T7(Phospho)	X		2890.52	0.3	T(1): 0.0; T(5): 33.3; T(6): 33.3; T(7): 33.3; S(24): 0.0	209	AG_2mg_15min	R1	F2
TIVETTTLPVFGICLGHQILALASGAK	ABYAL3201	carA	carbamoyl phosphate synthetase subunit alpha	ABYAL3201-T260	3	T5(Phospho)/T6(Phospho)/T7(Phospho);C14(Carbamidomethyl)	T5(Phospho)/T6(Phospho)/T7(Phospho)	X		2890.52	0.3	T(1): 0.0; T(5): 33.3; T(6): 33.3; T(7): 33.3; S(24): 0.0	209	AG_2mg_15min	R1	F2
DCDVDTSQTYAAAFTDKDALAGVLGALK	ABYAL1403	arfA	OmpA family protein	ABYAL1403-T260	8	C2(Carbamidomethyl);T6(Phospho)/S7(Phospho)/T9(Phospho)/Y10(Phospho)	T6(Phospho)/S7(Phospho)/T9(Phospho)/Y10(Phospho)	X		2996.36	0.5	T(6): 49.8; S(7): 49.8; T(9): 0.4; Y(10): 0.0; T(15): 0.0	343	AG_2mg_15min	R1	F2;F5;F8
AGFLTDPTIQTPIFVR	ABYAL1639	katE	catalase II	ABYAL1639-T120	2	T5(Phospho)	T5(Phospho)			1855.93	1	T(5): 100.0; T(8): 0.0; T(11): 0.0	270	DHB_500ug_15min	R1	F4;F5
VEPALANAQDKLVGGLHLPNDETGDCYLFTNALAQIAK	ABYAL0118	dadA	nucleoside diphosphate kinase	ABYAL0118-Y201	2	C26(Carbamidomethyl);Y27(Phospho)	T23(Phospho)/Y27(Phospho)	X		4147.01	0.5	T(23): 50.0; Y(27): 50.0; T(30): 0.0	458	DHB_500ug_2h	R1	F1
KLEETGAMAYTTVVAAAAADPAAMQYLAPYSGCTMGEYFR	ABYAL0176	atpA	ATP synthase F1 complex subunit alpha	ABYAL0176-Y246-S247-T250	4	Y30(Phospho);C33(Carbamidomethyl)	Y30(Phospho)/S31(Phospho)	X		4356.95	0.5	T(5): 0.0; Y(10): 0.0; T(11): 0.0; T(12): 0.0; Y(26): 0.0; Y(30): 49.6; S(31): 49.6; T(34): 0.8; Y(38): 0.0	310	DHB_500ug_1h	R1	F2
AAQYVHSHPGEVCPAK	ABYAL1416	ahpC	alkyl hydroperoxide reductase, AhpC component	ABYAL1416-Y157	1	Y4(Phospho);C13(Carbamidomethyl)	Y4(Phospho);C13(Carbamidomethyl)			1830.79	1	Y(4): 100.0; S(7): 0.0	315	DHB_500ug_1h	R1	F2
KLEETGAMAYTTVVAAAAADPAAMQYLAPYSGCTMGEYFR	ABYAL0176	atpA	ATP synthase F1 complex subunit alpha	ABYAL0176-Y246-S247-T250	3	C33(Carbamidomethyl);T34(Phospho)/S31(Phospho)/Y30(Phospho)	T34(Phospho)/S31(Phospho)/Y30(Phospho)	X		4356.94	1	T(5): 0.0; Y(10): 0.0; T(11): 0.0; T(12): 0.0; Y(26): 0.0; Y(30): 1.2; S(31): 1.2; T(34): 97.5; Y(38): 0.0	401	DHB_500ug_30min	R1	F1
AGAVVCNIGHFDTEIDTAYLR	ABYAL2802	ahcY;sahH	Adenosylhomocysteinase	ABYAL2802-T328	1	T17(Phospho)	T17(Phospho)			2345.06	0	T(13): 100.0; T(17): 0.0; Y(19): 0.0	268	AG_500ug_15min	R1	F4
DCDVDTSQTYAAAFTDKDALAGVLGALK	ABYAL1403	arfA	OmpA family protein	ABYAL1403-T260	8	C2(Carbamidomethyl);T6(Phospho)/S7(Phospho)/T9(Phospho)/Y10(Phospho)	T6(Phospho)/S7(Phospho)/T9(Phospho)/Y10(Phospho)	X		2996.36	0.5	T(6): 49.8; S(7): 49.8; T(9): 0.4; Y(10): 0.0; T(15): 0.0	343	AG_2mg_15min	R1	F2;F5;F8
IVSDITESNGSSSMASVCGASLSLMDAGVPLKAPVAGIAMGLVK	ABYAL0389	pnp	polynucleotide phosphorylase	ABYAL0389-T434-S436	27	T6(Phospho)/S8(Phospho);C18(Carbamidomethyl)	T6(Phospho)/S8(Phospho)	X		4371.12	0.9	S(3): 0.0; T(6): 91.9; S(8): 1.2; S(11): 1.2; S(12): 1.2; S(13): 1.2; S(16): 1.2; S(21): 1.2; S(23): 1.2	388	AG_2mg_15min	R1	F2;F3;F7
IVSDITESNGSSSMASVCGASLSLMDAGVPLKAPVAGIAMGLVK	ABYAL0389	pnp	polynucleotide phosphorylase	ABYAL0389-T434-S436	27	T6(Phospho)/S8(Phospho);C18(Carbamidomethyl)	T6(Phospho)/S8(Phospho)	X		4371.12	0.9	S(3): 0.0; T(6): 91.9; S(8): 1.2; S(11): 1.2; S(12): 1.2; S(13): 1.2; S(16): 1.2; S(21): 1.2; S(23): 1.2	388	AG_2mg_15min	R1	F2;F3;F7
ELGITTSAVSQQIRSLENEMDVILLHR	ABYAL2908		HTH lysR-type domain-containing protein	ABYAL2908-T30-T31-S32-S35	4	T6(Phospho)/S7(Phospho)/S10(Phospho)	T5(Phospho)/T6(Phospho)/S7(Phospho)/S10(Phospho)	X		3132.57	0.2	T(5): 24.9; T(6): 24.9; S(7): 24.9; S(10): 24.9; S(15): 0.3	234	DHB_500ug_30min	R1	F3
VVLDCITSLQNGADLLWIETPTPNVQEIAHMVNR	ABYAL1163	aceA;icl_2	Isocitrate lyase	ABYAL1163-S341	10	C5(Carbamidomethyl);T7(Phospho)/S8(Phospho)	T7(Phospho)/S8(Phospho)	X		3926.91	0.5	T(7): 50.0; S(8): 50.0; T(20): 0.0; T(22): 0.0	397	AG_2mg_15min	R1	F1;F2;F3;F4
VVLDCITSLQNGADLLWIETPTPNVQEIAHMVNR	ABYAL1163	aceA;icl_2	Isocitrate lyase	ABYAL1163-S341	10	C5(Carbamidomethyl);T7(Phospho)/S8(Phospho)	T7(Phospho)/S8(Phospho)	X		3926.91	0.5	T(7): 50.0; S(8): 50.0; T(20): 0.0; T(22): 0.0	397	AG_2mg_15min	R1	F1;F2;F3;F4
DCDVDTSQTYAAAFTDKDALAGVLGALK	ABYAL1403	arfA	OmpA family protein	ABYAL1403-T260	4	C2(Carbamidomethyl);T6(Phospho)/S7(Phospho)/T9(Phospho)/Y10(Phospho)	T6(Phospho)/S7(Phospho)/T9(Phospho)/Y10(Phospho)	X		2996.37	0.2	T(6): 25.0; S(7): 25.0; T(9): 25.0; Y(10): 25.0; T(15): 0.0	302	TFA_2mg_15min	R1	F4
RPIMNNTQSAAMPLVENEEVNLLDSIVEQSR	ABYAL1533	evpB;tssC	Type VI secretion system sheath protein TssC1	ABYAL1533-T9-S11	2	T7(Phospho)/S9(Phospho)	T7(Phospho)/S9(Phospho)	X		3577.69	1	T(7): 98.9; S(9): 1.1; S(25): 0.0; S(30): 0.0	268	AG_2mg_15min	R1	F2
RPIMNNTQSAAMPLVENEEVNLLDSIVEQSR	ABYAL1533	evpB;tssC	Type VI secretion system sheath protein TssC1	ABYAL1533-T9-S11	2	T7(Phospho)/S9(Phospho)	T7(Phospho)/S9(Phospho)	X		3577.69	1	T(7): 98.9; S(9): 1.1; S(25): 0.0; S(30): 0.0	268	AG_2mg_15min	R1	F2
AGSLCIDSSTIDPQTIKDIAAVAHSK	ABYAL0126	Hgd;mmsB	3-hydroxyisobutyrate dehydrogenase	ABYAL0126-S88	1	S3(Phospho)	S3(Phospho)			2721.31	1	S(3): 100.0; S(8): 0.0; S(9): 0.0; T(10): 0.0; T(15): 0.0; S(25): 0.0	459	AG_500ug_15min	R1	F4
DHERYTALIGALGLR	ABYAL0388	rpsO	30S ribosomal subunit protein S15	ABYAL0388-T79	1	T6(Phospho)	T6(Phospho)			1764.88	1	Y(5): 1.0; T(6): 99.0	150	DHB_2mg_15min	R1	F4
EGCTWNDGVVTTPTGFK	ABYAL3412	acdB;dmdC;dmdC_2	3-methylmercaptopropionyl-CoA dehydrogenase	ABYAL3412-T68	1	C3(Carbamidomethyl);T4(Phospho)	C3(Carbamidomethyl);T4(Phospho)			1948.82	1	T(4): 100.0; T(11): 0.0; T(12): 0.0; T(14): 0.0	185	DHB_2mg_15min	R1	F5
YYGGCEFVDVIEQMAIDR	ABYAL2769	glyA;glyA2	serine hydroxymethyltransferase	ABYAL2769-Y63-Y64	2	Y1(Phospho)/Y2(Phospho);C5(Carbamidomethyl)	Y1(Phospho)/Y2(Phospho)	X		2244.93	0.5	Y(1): 50.0; Y(2): 50.0	186	AG_2mg_15min	R1	F2
YYGGCEFVDVIEQMAIDR	ABYAL2769	glyA;glyA2	serine hydroxymethyltransferase	ABYAL2769-Y63-Y64	2	Y1(Phospho)/Y2(Phospho);C5(Carbamidomethyl)	Y1(Phospho)/Y2(Phospho)	X		2244.93	0.5	Y(1): 50.0; Y(2): 50.0	186	AG_2mg_15min	R1	F2
VVLDCITSLQNGADLLWIETPTPNVQEIAHMVNR	ABYAL1163	aceA;icl_2	Isocitrate lyase	ABYAL1163-S341	34	C5(Carbamidomethyl);T7(Phospho)/S8(Phospho)	T7(Phospho)/S8(Phospho)	X		3926.91	0.5	T(7): 50.0; S(8): 50.0; T(20): 0.0; T(22): 0.0	374	TFA_2mg_15min	R1	F1;F2;F3;F7
GYPIDQLATQADYLETCYLLLNGELPTAEQKVEFDAK	ABYAL3228	gltA	citrate synthase	ABYAL3228-T81-Y85-T88-Y90	4	Y13(Phospho)/T16(Phospho)/Y18(Phospho);C17(Carbamidomethyl)	T9(Phospho)/Y13(Phospho)/T16(Phospho)/Y18(Phospho)	X		4297.02	0.2	Y(2): 0.0; T(9): 25.0; Y(13): 25.0; T(16): 25.0; Y(18): 25.0; T(27): 0.0	280	AG_2mg_15min	R1	F4
GYPIDQLATQADYLETCYLLLNGELPTAEQKVEFDAK	ABYAL3228	gltA	citrate synthase	ABYAL3228-T81-Y85-T88-Y90	4	Y13(Phospho)/T16(Phospho)/Y18(Phospho);C17(Carbamidomethyl)	T9(Phospho)/Y13(Phospho)/T16(Phospho)/Y18(Phospho)	X		4297.02	0.2	Y(2): 0.0; T(9): 25.0; Y(13): 25.0; T(16): 25.0; Y(18): 25.0; T(27): 0.0	280	AG_2mg_15min	R1	F4
RPIMNNTQSAAMPLVENEEVNLLDSIVEQSR	ABYAL1533	evpB;tssC	Type VI secretion system sheath protein TssC1	ABYAL1533-T9-S11	2	T7(Phospho)/S9(Phospho)	T7(Phospho)/S9(Phospho)	X		3577.72	0.5	T(7): 50.0; S(9): 50.0; S(25): 0.0; S(30): 0.0	266	TFA_2mg_15min	R1	F3
ALTMLASVLQAPISK	ABYAL0308	l10p;rplJ	50S ribosomal subunit protein L10	ABYAL0308-T139	1	T3(Phospho)	T3(Phospho)			1622.85	1	T(3): 99.3; S(7): 0.7; S(14): 0.0	265	DHB_500ug_15min	R1	F4
VVLDCITSLQNGADLLWIETPTPNVQEIAHMVNR	ABYAL1163	aceA;icl_2	Isocitrate lyase	ABYAL1163-S341	2	C5(Carbamidomethyl);S8(Phospho)/T8(Phospho)	T7(Phospho)/T8(Phospho)	X		3926.92	0.5	T(7): 50.0; S(8): 50.0; T(20): 0.0; T(22): 0.0	407	DHB_500ug_30min	R1	F2
AGVKPEQVDEVIFGCVLSAGIGQGPAR	ABYAL2062	atoB;thlA_1	acetyl-CoA acetyltransferase	ABYAL2062-S58	2	S18(Phospho)	S18(Phospho)			2777.37	1	S(18): 100.0	447	AG_500ug_15min	R1	F4
APVDLVDTIDTCGEDVVTNLLHK	ABYAL3466		ATPase	ABYAL3466-T550-T553	1	T8(Phospho)/T11(Phospho);C12(Carbamidomethyl)	T8(Phospho)/T11(Phospho)	X		2604.23	0.5	T(8): 50.0; T(11): 50.0; T(18): 0.0	281	TFA_2mg_15min	R1	F5
AATELKADLLVIGSHGR	ABYAL2321		Universal stress protein	ABYAL2321-T114	1	T3(Phospho)	T3(Phospho)			1830.94	1	T(3): 100.0; S(14): 0.0	217	DHB_500ug_1h	R1	F2
AEQSTHGILHCFTEDWETAK	ABYAL1840	ycfH	putative metal-dependent hydrolase YcfH	ABYAL1840-T158	1	C11(Carbamidomethyl);T13(Phospho)	C11(Carbamidomethyl);T13(Phospho)			2440.04	1	S(4): 0.0; T(5): 0.0; T(13): 100.0; T(18): 0.0	271	DHB_500ug_1h	R1	F1
ALSGQQQLPEQGYFIAPTILTEVSDSCR	ABYAL2931	styD	Phenylacetaldehyde dehydrogenase	ABYAL2931-Y359	3	Y13(Phospho)	Y13(Phospho)			3131.48	1	S(3): 0.0; Y(13): 100.0; T(18): 0.0; T(21): 0.0; S(24): 0.0; S(26): 0.0	478	TFA_500ug_15min	R1	F2;F3;F4
KLEETGAMAYTTVVAAAAADPAAMQYLAPYSGCTMGEYFR	ABYAL0176	atpA	ATP synthase F1 complex subunit alpha	ABYAL0176-Y246-S247-T250	4	Y30(Phospho)/S31(Phospho);C33(Carbamidomethyl)	Y30(Phospho)/S31(Phospho)	X		4356.93	0.5	T(5): 0.0; Y(10): 0.0; T(11): 0.0; T(12): 0.0; Y(26): 0.0; Y(30): 49.7; S(31): 49.7; T(34): 0.6; Y(38): 0.0	402	AG_2mg_15min	R1	F1;F2
ALCAEEGVDIETQIIQGEISSDGILK	ABYAL2499		Universal stress protein	ABYAL2499-T88	1	C3(Carbamidomethyl);T12(Phospho)	C3(Carbamidomethyl);T12(Phospho)			2868.36	1	T(12): 100.0; S(20): 0.0; S(21): 0.0	222	TFA_2mg_15min	R1	F1
KLEETGAMAYTTVVAAAAADPAAMQYLAPYSGCTMGEYFR	ABYAL0176	atpA	ATP synthase F1 complex subunit alpha	ABYAL0176-Y246-S247-T250	4	Y30(Phospho)/S31(Phospho);C33(Carbamidomethyl)	Y30(Phospho)/S31(Phospho)	X		4356.93	0.5	T(5): 0.0; Y(10): 0.0; T(11): 0.0; T(12): 0.0; Y(26): 0.0; Y(30): 49.7; S(31): 49.7; T(34): 0.6; Y(38): 0.0	402	AG_2mg_15min	R1	F1;F2
TPLPDYLANVIEACDIDNSGHLADYIPELANANPNR	ABYAL1108	glsA	Glutaminase	ABYAL1108-Y8-S21	1	Y6(Phospho)/Y19(Phospho);C14(Carbamidomethyl)	Y6(Phospho)/S19(Phospho)	X		4045.86	0	T(1): 0.0; Y(6): 0.0; S(19): 100.0; Y(25): 0.0	330	AG_2mg_15min	R1	F5
ANSDNFGGDMIYYQGHCAPGIYAR	ABYAL3915	aceE;M3Q_64	pyruvate dehydrogenase E1 component	ABYAL3915-Y135-Y136-Y145	1	Y13(Phospho);C17(Carbamidomethyl)	Y12(Phospho)/Y13(Phospho)/Y22(Phospho)	X		2757.12	0	S(3): 0.0; Y(12): 0.0; Y(13): 0.0; Y(22): 100.0	352	DHB_500ug_2h	R1	F1
TPLPDYLANVIEACDIDNSGHLADYIPELANANPNR	ABYAL1108	glsA	Glutaminase	ABYAL1108-Y8-S21	1	Y6(Phospho)/Y19(Phospho);C14(Carbamidomethyl)	Y6(Phospho)/S19(Phospho)	X		4045.86	0	T(1): 0.0; Y(6): 0.0; S(19): 100.0; Y(25): 0.0	330	AG_2mg_15min	R1	F5
DRAEAVDLINQVAPEHLELCLDDAEAMSQDIR	ABYAL0817	hisD	histidinal/histidinol dehydrogenase	ABYAL0817-S341	2	C20(Carbamidomethyl);S28(Phospho)	C20(Carbamidomethyl);S28(Phospho)			3716.71	1	S(28): 100.0	310	AG_2mg_15min	R1	F4;F7
ELVDQYLEAAADFCENELSPLNQVGDR	ABYAL3412	acdB;dmdC;dmdC_2	3-methylmercaptopropionyl-CoA dehydrogenase	ABYAL3412-Y43	1	Y6(Phospho);C14(Carbamidomethyl)	Y6(Phospho);C14(Carbamidomethyl)			3175.39	1	Y(6): 100.0; S(19): 0.0	258	AG_2mg_15min	R1	F2
DRAEAVDLINQVAPEHLELCLDDAEAMSQDIR	ABYAL0817	hisD	histidinal/histidinol dehydrogenase	ABYAL0817-S341	1	C20(Carbamidomethyl);S28(Phospho)	C20(Carbamidomethyl);S28(Phospho)			3716.71	1	S(28): 100.0	272	TFA_2mg_15min	R1	F3
DGITVNALCPGYVDTPLVR	ABYAL2075	bdhA;yxjF	Uncharacterized oxidoreductase YxjF	ABYAL2075-T180	2	T4(Phospho)	T4(Phospho)			2083	1	T(4): 100.0; Y(12): 0.0; T(15): 0.0	268	TFA_500ug_15min	R1	F4;F8
IVGEPDHTVKPYAAVVEDMCYEEQGLIPMPEK	ABYAL1976	aacA4;iucB;mbtK	Alcaligin biosynthesis complex, short chain	ABYAL1976-Y154|ABYAL1976-Y163	2	C20(Carbamidomethyl);Y21(Phospho)/Y12(Phospho)	Y21(Phospho)/Y12(Phospho)	X		3724.71	0.5	T(8): 0.0; Y(12): 50.0; Y(21): 50.0	211	DHB_500ug_30min	R1	F1
FLQLCAEDNMQVITPTTPAQIFHALR	ABYAL3234	sucA	subunit of E1(0) component of 2-oxoglutarate dehydrogenase	ABYAL3234-T752	1	C5(Carbamidomethyl);T14(Phospho)	C5(Carbamidomethyl);T14(Phospho)			3094.49	0.5	T(14): 49.7; T(16): 49.7; T(17): 0.6	203	DHB_2mg_15min	R1	F4
ENVLCLIGNGVVLSPAALIEEMGILEAEGVPVKER	ABYAL1385	purA	adenylosuccinate synthetase	ABYAL1385-S76	1	C5(Carbamidomethyl);S14(Phospho)	C5(Carbamidomethyl);S14(Phospho)			3798.93	1	S(14): 100.0	313	AG_2mg_15min	R1	F2
ERPDAVLPTMGGQTALNCALALDENGVLEK	ABYAL3202	carB	carbamoyl phosphate synthetase subunit beta	ABYAL3202-T94	2	T14(Phospho);C18(Carbamidomethyl)	T14(Phospho);C18(Carbamidomethyl)			3262.56	1	T(9): 0.0; T(14): 100.0	296	AG_2mg_15min	R1	F7;F8
AGDAVTNTAQKTENKM	ABYAL3330	ecnB	Entericidin EcnA/B family protein	ABYAL3330-T37	1	T6(Phospho);M16(Oxidation)	T6(Phospho);M16(Oxidation)			1774.76	1	T(6): 100.0; T(8): 0.0; T(12): 0.0	170	DHB_500ug_1h	R1	F2
AGVPTVPGCDHAVTIHNALAEAK	ABYAL2388	accC;accC_1;accC_2	biotin carboxylase	ABYAL2388-T130	1	T5(Phospho)	T5(Phospho)			2351.11	1	T(5): 100.0; T(14): 0.0	313	AG_500ug_15min	R1	F5
FFAPDIEQASELLASGCLNELLIPK	ABYAL4007	hutH;hutH_2	Histidine ammonia-lyase	ABYAL4007-S489	1	S10(Phospho);C17(Carbamidomethyl)	S10(Phospho);C17(Carbamidomethyl)			2855.4	0	S(10): 0.0; S(15): 100.0	208	AG_2mg_15min	R1	F5
FLIDAEIGDDDVTLPNLPAIDVPIVESPVK	ABYAL2298	flhF_2;ftsY	Signal recognition particle receptor FtsY	ABYAL2298-T23	6	T13(Phospho)	T13(Phospho)			3284.66	1	T(13): 100.0; S(27): 0.0	491	AG_2mg_15min	R1	F1;F2;F3;F4;F5;F7
ISLESYYSAADILK	ABYAL0819	pabB	Para-aminobenzoate synthase, aminase component	ABYAL0819-Y24-Y25-S26	1	S8(Phospho)	Y6(Phospho)/Y7(Phospho)/S8(Phospho)	X		1652.78	1	S(2): 0.0; S(5): 0.5; Y(6): 0.5; Y(7): 0.5; S(8): 98.4	225	DHB_500ug_15min	R3	F2
AAQYVHSHPGEVCPAK	ABYAL1416	ahpC	alkyl hydroperoxide reductase, AhpC component	ABYAL1416-Y157	3	Y4(Phospho)	Y4(Phospho)			1773.77	1	Y(4): 100.0; S(7): 0.0	342	DHB_500ug_15min	R3	F2;F3
EFGGNGIMVTASHNPK	ABYAL1027	algC	Phosphomannomutase	ABYAL1027-S104	2	S12(Phospho)	S12(Phospho)			1738.76	1	T(10): 0.0; S(12): 100.0	331	DHB_500ug_15min	R3	F1
ERPDAVLPTMGGQTALNCALALDENGVLEK	ABYAL3202	carB	carbamoyl phosphate synthetase subunit beta	ABYAL3202-T94	1	T14(Phospho)	T14(Phospho)			3205.53	1	T(9): 1.3; T(14): 98.7	269	DHB_500ug_15min	R3	F4
FLIDAEIGDDDVTLPNLPAIDVPIVESPVK	ABYAL2298	flhF_2;ftsY	Signal recognition particle receptor FtsY	ABYAL2298-T23	1	T13(Phospho)	T13(Phospho)			3284.66	1	T(13): 100.0; S(27): 0.0	313	DHB_500ug_15min	R3	F1
FLIDAEIGDDDVTLPNLPAIDVPIVESPVKQEVK	ABYAL2298	flhF_2;ftsY	Signal recognition particle receptor FtsY	ABYAL2298-T23	2	T13(Phospho)	T13(Phospho)			3768.93	1	T(13): 100.0; S(27): 0.0	404	DHB_500ug_15min	R3	F1;F2
GAVSRPINDLNADILNQVAADQPIYILCGGGSK	ABYAL3460		Rhodanese domain-containing protein	ABYAL3460-Y66	2	Y25(Phospho)	Y25(Phospho)			3462.71	1	S(4): 0.0; Y(25): 100.0; S(32): 0.0	313	DHB_500ug_15min	R3	F3
IASGEMLGKDQPVILQLLEVPVEK	ABYAL3587	mdh;mdh_1;mdh_2	Malate dehydrogenase	ABYAL3587-S26	1	S3(Phospho);M6(Oxidation)	S3(Phospho);M6(Oxidation)			2702.4	1	S(3): 100.0	218	DHB_500ug_15min	R3	F7
NMITGAAQMDGAILVCAATDGPMPQTR	ABYAL0303;ABYAL1009	tuf;tuf-1;tuf-2;tuf_1;tuf1;tuf1_1;tuf1_2;tuf2;tuf3;tufA;tufA_1;tufA_2;tufB;tufB_1;tufB_2	translation elongation factor Tu 2	ABYAL0303-T109	1	C16(Carboxymethyl);T19(Phospho)	C16(Carboxymethyl);T19(Phospho)			2871.26	1	T(4): 0.0; T(19): 100.0; T(26): 0.0	249	DHB_500ug_15min	R3	F5
RLSDQTNNMLLK	ABYAL0673		conserved protein of unknown function	ABYAL0673-T281	1	T6(Phospho)	T6(Phospho)			1512.73	1	S(3): 0.0; T(6): 100.0	302	DHB_500ug_15min	R3	F5
SALEHAASVAGLMLTTECMITDIPEDKPAAPDMGGMGGMGGMM	ABYAL3179	cpn60;groEL;groL;htpB	chaperonin GroEL	ABYAL3179-T517	2	T16(Phospho);C18(Carboxymethyl)	T16(Phospho);C18(Carboxymethyl)			4432.89	0.5	S(1): 0.0; S(8): 0.0; T(15): 50.0; T(16): 50.0; T(21): 0.0	264	DHB_500ug_15min	R3	F5;F6
VPTLGVIPECPSVLQASNEGKPVILYSETK	ABYAL1020	minD;cps4D_1;cps4D_2	Z-ring positioning protein MinD	ABYAL1020-S224	2	S12(Phospho)	S12(Phospho)			3248.65	1	T(3): 1.0; S(12): 99.0; S(17): 0.0; Y(26): 0.0; S(27): 0.0; T(29): 0.0	352	DHB_500ug_15min	R3	F4;F5
FTVAAGQCPSIDADWENPAGVPISAFIFGGR	ABYAL3183	pckG	Phosphoenolpyruvate carboxykinase [GTP]	ABYAL3183-T386	1	T2(Phospho);C8(Carbamidomethyl)	T2(Phospho);C8(Carbamidomethyl)			3330.54	1	T(2): 100.0; S(10): 0.0; S(24): 0.0	353	DHB_2mg_15min	R1	F4
FTVAAGQCPSIDADWENPAGVPISAFIFGGR	ABYAL3183	pckG	Phosphoenolpyruvate carboxykinase [GTP]	ABYAL3183-S394	1	C8(Carbamidomethyl);S10(Phospho)	C8(Carbamidomethyl);S10(Phospho)			3330.54	0	T(2): 100.0; S(10): 0.0; S(24): 0.0	271	DHB_2mg_15min	R1	F4
LAGSTGANPYACISAGISALWGPAHGGANEAVLK	ABYAL3228	gltA	citrate synthase	ABYAL3228-S257|ABYAL3228-Y253	1	C12(Carbamidomethyl);Y10(Phospho)/S14(Phospho)	C12(Carbamidomethyl);Y10(Phospho)/S14(Phospho)			3361.6	0	S(4): 1.1; T(5): 96.6; Y(10): 1.1; S(14): 1.1; S(18): 0.0	257	DHB_2mg_15min	R1	F3
LIDLPDYLK	p1ABYAL0010		protein of unknown function	p1ABYAL0010-Y78	1	Y7(Phospho)	Y7(Phospho)			1169.58	1	Y(7): 100.0	140	DHB_2mg_15min	R1	F7
LVEAVSK	ABYAL3863	gabD	NADP()-dependent succinate-semialdehyde dehydrogenase	ABYAL3863-S312	1	S6(Phospho)	S6(Phospho)			825.415	1	S(6): 100.0	91	DHB_2mg_15min	R1	F4
NMITGAAQMDGAILVCAATDGPMPQTR	ABYAL0303;ABYAL1009	tuf;tuf-1;tuf-2;tuf_1;tuf1;tuf1_1;tuf1_2;tuf2;tuf3;tufA;tufA_1;tufA_2;tufB;tufB_1;tufB_2	translation elongation factor Tu 2	ABYAL0303-T109	76	C16(Carbamidomethyl);T19(Phospho)	C16(Carbamidomethyl);T19(Phospho)			2870.27	1	T(4): 0.0; T(19): 100.0; T(26): 0.0	362	DHB_2mg_15min	R1	F1;F2;F3;F4;F5;F6;F7;F8
NMITGAAQMDGAILVCAATDGPMPQTR	ABYAL0303;ABYAL1009	tuf;tuf-1;tuf-2;tuf_1;tuf1;tuf1_1;tuf1_2;tuf2;tuf3;tufA;tufA_1;tufA_2;tufB;tufB_1;tufB_2	translation elongation factor Tu 2	ABYAL0303-T94	13	T4(Phospho);M9(Oxidation);C16(Carbamidomethyl)	T4(Phospho);M9(Oxidation);C16(Carbamidomethyl)			2886.26	0.5	T(4): 50.0; T(19): 50.0; T(26): 0.0	235	DHB_2mg_15min	R1	F1;F2;F3;F4;F5;F6;F7
NVDNFFAETEQVAFCPGHVVPGIDFTDDPLLQAR	ABYAL1639	katE	catalase II	ABYAL1639-T352	1	T9(Phospho);C15(Carbamidomethyl)	T9(Phospho);C15(Carbamidomethyl)			3898.79	1	T(9): 100.0; T(26): 0.0	261	DHB_2mg_15min	R1	F1
QLELTQKQALVVASGNETSR	ABYAL1905		protein of unknown function	ABYAL1905-T200	1	T5(Phospho)	T5(Phospho)			2252.12	1	T(5): 100.0; S(14): 0.0; T(18): 0.0; S(19): 0.0	119	DHB_2mg_15min	R1	F6
QVTVIGSGQSAAECVLALFNSLTPEQVK	ABYAL2856	alcA;rhbE;BasC	Rhizobactin siderophore biosynthesis protein RhbE	ABYAL2856-S198	1	S10(Phospho);C14(Carbamidomethyl)	S10(Phospho);C14(Carbamidomethyl)			3026.49	0	T(3): 97.6; S(7): 1.2; S(10): 1.2; S(21): 0.0; T(23): 0.0	238	DHB_2mg_15min	R1	F3
SAGIFAQTLMLLAQEHGLDSCPMDGFDFDAMAK	ABYAL3150	drgA;mhqN	Protein DrgA	ABYAL3150-T135	1	T8(Phospho);C21(Carbamidomethyl)	T8(Phospho);C21(Carbamidomethyl)			3667.6	1	S(1): 1.0; T(8): 97.9; S(20): 1.0	225	DHB_2mg_15min	R1	F3
SALEHAASVAGLMLTTECMITDIPEDKPAAPDMGGMGGMGGMM	ABYAL3179	cpn60;groEL;groL;htpB	chaperonin GroEL	ABYAL3179-T522	41	C18(Carbamidomethyl);T21(Phospho)	C18(Carbamidomethyl);T21(Phospho)			4431.88	1	S(1): 0.0; S(8): 0.0; T(15): 0.0; T(16): 0.0; T(21): 100.0	376	DHB_2mg_15min	R1	F1;F2;F7
SALEHAASVAGLMLTTECMITDIPEDKPAAPDMGGMGGMGGMM	ABYAL3179	cpn60;groEL;groL;htpB	chaperonin GroEL	ABYAL3179-T522	1	C18(Carbamidomethyl);T21(Phospho)	C18(Carbamidomethyl);T21(Phospho)			4431.88	0	S(1): 0.0; S(8): 0.0; T(15): 0.0; T(16): 0.0; T(21): 100.0	277	DHB_2mg_15min	R1	F1
SALEHAASVAGLMLTTECMITDIPEDKPAAPDMGGMGGMGGMM	ABYAL3179	cpn60;groEL;groL;htpB	chaperonin GroEL	ABYAL3179-T516	1	T15(Phospho);C18(Carbamidomethyl)	T15(Phospho);C18(Carbamidomethyl)			4431.88	1	S(1): 0.0; S(8): 0.0; T(15): 1.3; T(16): 97.5; T(21): 1.3	313	DHB_2mg_15min	R1	F2
VLDGACMVYCAVGGVQPQSETVWR	ABYAL1008	fusA	elongation factor G	ABYAL1008-Y113	4	M7(Oxidation);Y9(Phospho);C10(Carbamidomethyl)	M7(Oxidation);Y9(Phospho);C10(Carbamidomethyl)			2721.18	1	Y(9): 100.0; S(19): 0.0; T(21): 0.0	289	DHB_2mg_15min	R1	F5;F6
NFSFNTIR	ABYAL3324		YcxB-like protein	ABYAL3324-S173-T176	4	S3(Phospho)	S3(Phospho)/T6(Phospho)	X		1078.47	0.5	S(3): 50.0; T(6): 50.0	136	DHB_2mg_15min	R2	F7;F8
KFGIPMLSSSR	ABYAL2533		Lysophospholipase	ABYAL2533-S176-S177	2	S9(Phospho)	S9(Phospho)/S10(Phospho)	X		1302.63	0.5	S(8): 0.4; S(9): 49.8; S(10): 49.8	109	DHB_2mg_15min	R2	F6
TSGTWNNVLTAEVASAATGGNISVTCDGTDPVDFTVAIDGGER	ABYAL2670	CsuA/B	Sigma-fimbriae uncharacterized paralogous subunit	ABYAL2670-T63-S64-T66	9	T4(Phospho);C26(Carboxymethyl)	T1(Phospho)/S2(Phospho)/T4(Phospho)	X		4406.95	0.3	T(1): 32.4; S(2): 32.4; T(4): 32.4; T(10): 0.6; S(15): 0.6; T(18): 0.6; S(23): 0.6; T(25): 0.6; T(29): 0.0; T(35): 0.0	195	DHB_2mg_15min	R2	F3
GYPIDQLATQADYLETCYLLLNGELPTAEQKVEFDAK	ABYAL3228	gltA	citrate synthase	ABYAL3228-T81-Y85-T88-Y90	4	T16(Phospho);C17(Carboxymethyl)	T16(Phospho)/Y18(Phospho)	X		4298.03	0.5	Y(2): 0.0; T(9): 0.0; Y(13): 0.0; T(16): 50.0; Y(18): 50.0; T(27): 0.0	339	DHB_2mg_15min	R2	F4
VVLDCITSLQNGADLLWIETPTPNVQEIAHMVNR	ABYAL1163	aceA;icl_2	Isocitrate lyase	ABYAL1163-S341	4	C5(Carboxymethyl);T7(Phospho)	T7(Phospho)/S8(Phospho)	X		3927.91	0.5	T(7): 50.0; S(8): 50.0; T(20): 0.0; T(22): 0.0	314	DHB_2mg_15min	R2	F5
AAQYVHSHPGEVCPAK	ABYAL1416	ahpC	alkyl hydroperoxide reductase, AhpC component	ABYAL1416-Y157	1	Y4(Phospho)	Y4(Phospho)			1773.77	1	Y(4): 100.0; S(7): 0.0	382	DHB_2mg_15min	R2	F3
EFGGNGIMVTASHNPK	ABYAL1027	algC	Phosphomannomutase	ABYAL1027-S104	2	S12(Phospho)	S12(Phospho)			1738.76	1	T(10): 0.0; S(12): 100.0	315	DHB_2mg_15min	R2	F1
FLIDAEIGDDDVTLPNLPAIDVPIVESPVK	ABYAL2298	flhF_2;ftsY	Signal recognition particle receptor FtsY	ABYAL2298-T23	6	T13(Phospho)	T13(Phospho)			3284.67	1	T(13): 100.0; S(27): 0.0	403	DHB_2mg_15min	R2	F1;F2;F3;F4
FLIDAEIGDDDVTLPNLPAIDVPIVESPVKQEVK	ABYAL2298	flhF_2;ftsY	Signal recognition particle receptor FtsY	ABYAL2298-T23	5	T13(Phospho)	T13(Phospho)			3768.92	1	T(13): 100.0; S(27): 0.0	315	DHB_2mg_15min	R2	F1;F2
GSVGASGDLAPLAHMSLVLLGESK	ABYAL4007	hutH;hutH_2	Histidine ammonia-lyase	ABYAL4007-S139	2	S2(Phospho)	S2(Phospho)			2389.19	1	S(2): 100.0; S(6): 0.0; S(16): 0.0; S(23): 0.0	231	DHB_2mg_15min	R2	F6
GSVGASGDLAPLAHMSLVLLGESK	ABYAL4007	hutH;hutH_2	Histidine ammonia-lyase	ABYAL4007-S143	1	S6(Phospho)	S6(Phospho)			2389.19	0	S(2): 100.0; S(6): 0.0; S(16): 0.0; S(23): 0.0	191	DHB_2mg_15min	R2	F6
KTSSANPIVK	ABYAL2790		conserved exported protein of unknown function	ABYAL2790-S292	3	S3(Phospho)	S3(Phospho)			1124.57	0.5	T(2): 0.3; S(3): 49.8; S(4): 49.8	146	DHB_2mg_15min	R2	F1
NMITGAAQMDGAILVCAATDGPMPQTR	ABYAL0303;ABYAL1009	tuf;tuf-1;tuf-2;tuf_1;tuf1;tuf1_1;tuf1_2;tuf2;tuf3;tufA;tufA_1;tufA_2;tufB;tufB_1;tufB_2	translation elongation factor Tu 2	ABYAL0303-T109	2	C16(Carboxymethyl);T19(Phospho)	C16(Carboxymethyl);T19(Phospho)			2871.27	1	T(4): 0.0; T(19): 100.0; T(26): 0.0	262	DHB_2mg_15min	R2	F6;F7
NMITGAAQMDGAILVCAATDGPMPQTR	ABYAL0303;ABYAL1009	tuf;tuf-1;tuf-2;tuf_1;tuf1;tuf1_1;tuf1_2;tuf2;tuf3;tufA;tufA_1;tufA_2;tufB;tufB_1;tufB_2	translation elongation factor Tu 2	ABYAL0303-T94	1	T4(Phospho);M9(Oxidation);C16(Carboxymethyl)	T4(Phospho);M9(Oxidation);C16(Carboxymethyl)			2887.26	0	T(4): 0.0; T(19): 100.0; T(26): 0.0	184	DHB_2mg_15min	R2	F8
SALEHAASVAGLMLTTECMITDIPEDKPAAPDMGGMGGMGGMM	ABYAL3179	cpn60;groEL;groL;htpB	chaperonin GroEL	ABYAL3179-T522	7	C18(Carboxymethyl);T21(Phospho)	C18(Carboxymethyl);T21(Phospho)			4432.87	1	S(1): 0.0; S(8): 0.0; T(15): 1.4; T(16): 1.4; T(21): 97.1	301	DHB_2mg_15min	R2	F4
SALEHAASVAGLMLTTECMITDIPEDKPAAPDMGGMGGMGGMM	ABYAL3179	cpn60;groEL;groL;htpB	chaperonin GroEL	ABYAL3179-T516	4	T15(Phospho);C18(Carboxymethyl)	T15(Phospho);C18(Carboxymethyl)			4432.87	0	S(1): 0.0; S(8): 0.0; T(15): 1.4; T(16): 1.4; T(21): 97.1	282	DHB_2mg_15min	R2	F4
FLIDAEIGDDDVTLPNLPAIDVPIVESPVKQEVK	ABYAL2298	flhF_2;ftsY	Signal recognition particle receptor FtsY	ABYAL2298-T23	8	T13(Phospho)	T13(Phospho)			3768.92	1	T(13): 100.0; S(27): 0.0	445	AG_2mg_15min	R1	F1;F2;F3;F4;F5;F6;F7;F8
GAVSRPINDLNADILNQVAADQPIYILCGGGSK	ABYAL3460		Rhodanese domain-containing protein	ABYAL3460-Y66	4	Y25(Phospho);C28(Carbamidomethyl)	Y25(Phospho);C28(Carbamidomethyl)			3519.74	1	S(4): 0.0; Y(25): 100.0; S(32): 0.0	404	AG_2mg_15min	R1	F2;F3;F4;F7
GPYTFCGYYQSPEHNSQVFDEDNYYYSGDLVQR	ABYAL2853	entE	2,3-dihydroxybenzoate-AMP ligase	ABYAL2853-T395	5	T4(Phospho);C6(Carbamidomethyl)	T4(Phospho);C6(Carbamidomethyl)			4078.65	0.5	Y(3): 50.0; T(4): 50.0; Y(8): 0.0; Y(9): 0.0; S(11): 0.0; S(16): 0.0; Y(24): 0.0; Y(25): 0.0; Y(26): 0.0; S(27): 0.0	274	AG_2mg_15min	R1	F5
ISTESDFQCEQVYNMLENHFYK	ABYAL3461	yajQ	fragment of nucleotide binding protein (part 1)	ABYAL3461-T52	1	T3(Phospho);C9(Carbamidomethyl)	T3(Phospho);C9(Carbamidomethyl)			2862.18	1	S(2): 0.8; T(3): 98.4; S(5): 0.8; Y(13): 0.0; Y(21): 0.0	205	AG_2mg_15min	R1	F5
IVGEPDHTVKPYAAVVEDMCYEEQGLIPMPEK	ABYAL1976	aacA4;iucB;mbtK	Alcaligin biosynthesis complex, short chain	ABYAL1976-Y163	1	C20(Carbamidomethyl);Y21(Phospho)	C20(Carbamidomethyl);Y21(Phospho)			3724.71	1	T(8): 0.0; Y(12): 0.0; Y(21): 100.0	336	AG_2mg_15min	R1	F2
IVSDITESNGSSSMASVCGASLSLMDAGVPLKAPVAGIAMGLVK	ABYAL0389	pnp	polynucleotide phosphorylase	ABYAL0389-S439	1	S11(Phospho);C18(Carbamidomethyl)	S11(Phospho);C18(Carbamidomethyl)			4371.13	0.2	S(3): 0.0; T(6): 0.0; S(8): 0.3; S(11): 24.8; S(12): 24.8; S(13): 24.8; S(16): 24.8; S(21): 0.3; S(23): 0.3	377	AG_2mg_15min	R1	F7
IVSDITESNGSSSMASVCGASLSLMDAGVPLKAPVAGIAMGLVK	ABYAL0389	pnp	polynucleotide phosphorylase	ABYAL0389-S451	1	C18(Carbamidomethyl);S23(Phospho)	C18(Carbamidomethyl);S23(Phospho)			4371.13	0	S(3): 0.0; T(6): 0.0; S(8): 0.3; S(11): 24.8; S(12): 24.8; S(13): 24.8; S(16): 24.8; S(21): 0.3; S(23): 0.3	358	AG_2mg_15min	R1	F7
KLMEICKSLPTAALIDLQITEDQR	ABYAL0002	dnaN	beta sliding clamp	ABYAL0002-S83	1	M3(Oxidation);S8(Phospho)	M3(Oxidation);S8(Phospho)			2825.43	1	S(8): 100.0; T(11): 0.0; T(20): 0.0	267	AG_2mg_15min	R1	F1
KLNPEQELVMICADDAVNYAKPTLSNAFAGK	ABYAL1147	rubB;rubB_2	Rubredoxin-NAD() reductase	ABYAL1147-Y40	1	C12(Carbamidomethyl);Y19(Phospho)	C12(Carbamidomethyl);Y19(Phospho)			3487.65	1	Y(19): 100.0; T(23): 0.0; S(25): 0.0	288	AG_2mg_15min	R1	F3
MVRKYFGTDGIR	ABYAL0806	glm;glmM;glmM_2	Phosphoglucosamine mutase	ABYAL0806-Y5	1	Y5(Phospho)	Y5(Phospho)			1522.72	0	Y(5): 0.7; T(8): 99.3	121	AG_2mg_15min	R1	F6
NMITGAAQMDGAILVCAATDGPMPQTR	ABYAL0303;ABYAL1009	tuf;tuf-1;tuf-2;tuf_1;tuf1;tuf1_1;tuf1_2;tuf2;tuf3;tufA;tufA_1;tufA_2;tufB;tufB_1;tufB_2	translation elongation factor Tu 2	ABYAL0303-T109	89	C16(Carbamidomethyl);T19(Phospho)	C16(Carbamidomethyl);T19(Phospho)			2870.27	1	T(4): 0.0; T(19): 100.0; T(26): 0.0	383	AG_2mg_15min	R1	F1;F2;F3;F4;F5;F6;F7;F8
NVDNFFAETEQVAFCPGHVVPGIDFTDDPLLQAR	ABYAL1639	katE	catalase II	ABYAL1639-T352	3	T9(Phospho);C15(Carbamidomethyl)	T9(Phospho);C15(Carbamidomethyl)			3898.79	1	T(9): 100.0; T(26): 0.0	286	AG_2mg_15min	R1	F4;F5;F6
QTCDEVLEALGINDPQLALAMELER	ABYAL3228	gltA	citrate synthase	ABYAL3228-T323	1	T2(Phospho)	T2(Phospho)			2851.32	1	T(2): 100.0	349	AG_2mg_15min	R1	F2
QTCDEVLEALGINDPQLALAMELER	ABYAL3228	gltA	citrate synthase	ABYAL3228-T323	3	T2(Phospho);C3(Carbamidomethyl)	T2(Phospho);C3(Carbamidomethyl)			2908.34	1	T(2): 100.0	330	AG_2mg_15min	R1	F2;F3;F4
SAGIFAQTLMLLAQEHGLDSCPMDGFDFDAMAK	ABYAL3150	drgA;mhqN	Protein DrgA	ABYAL3150-S147	1	S20(Phospho);C21(Carbamidomethyl)	S20(Phospho);C21(Carbamidomethyl)			3667.6	1	S(1): 0.0; T(8): 1.4; S(20): 98.6	193	AG_2mg_15min	R1	F4
SALEHAASVAGLMLTTECMITDIPEDKPAAPDMGGMGGMGGMM	ABYAL3179	cpn60;groEL;groL;htpB	chaperonin GroEL	ABYAL3179-T522	73	C18(Carbamidomethyl);T21(Phospho)	C18(Carbamidomethyl);T21(Phospho)			4431.9	1	S(1): 0.0; S(8): 0.0; T(15): 1.1; T(16): 1.1; T(21): 97.9	374	AG_2mg_15min	R1	F2;F3;F4;F5;F6;F7;F8
SALEHAASVAGLMLTTECMITDIPEDKPAAPDMGGMGGMGGMM	ABYAL3179	cpn60;groEL;groL;htpB	chaperonin GroEL	ABYAL3179-T522	40	C18(Carbamidomethyl);T21(Phospho);M43(Oxidation)	C18(Carbamidomethyl);T21(Phospho);M43(Oxidation)			4447.89	1	S(1): 0.0; S(8): 0.0; T(15): 0.0; T(16): 0.0; T(21): 100.0	437	AG_2mg_15min	R1	F2;F3;F4;F5;F6;F7;F8
SALEHAASVAGLMLTTECMITDIPEDKPAAPDMGGMGGMGGMM	ABYAL3179	cpn60;groEL;groL;htpB	chaperonin GroEL	ABYAL3179-T516	1	T15(Phospho);C18(Carbamidomethyl)	T15(Phospho);C18(Carbamidomethyl)			4431.89	1	S(1): 0.0; S(8): 0.0; T(15): 97.7; T(16): 1.2; T(21): 1.2	232	AG_2mg_15min	R1	F7
SALEHAASVAGLMLTTECMITDIPEDKPAAPDMGGMGGMGGMM	ABYAL3179	cpn60;groEL;groL;htpB	chaperonin GroEL	ABYAL3179-T517	1	T16(Phospho);C18(Carbamidomethyl);M39(Oxidation);M42(Oxidation)	T16(Phospho);C18(Carbamidomethyl);M39(Oxidation);M42(Oxidation)			4463.87	0.5	S(1): 0.0; S(8): 0.0; T(15): 0.6; T(16): 49.7; T(21): 49.7	285	AG_2mg_15min	R1	F8
SGGTCAFIDAEHALDPQYAR	ABYAL2336	recA;recA_1	DNA recombination/repair protein RecA	ABYAL2336-T88	1	T4(Phospho);C5(Carbamidomethyl)	T4(Phospho);C5(Carbamidomethyl)			2258.96	1	S(1): 0.0; T(4): 100.0; Y(18): 0.0	243	AG_2mg_15min	R1	F4
SNPDFKVDEAITELGVGEALISCLDEQGTPQIVER	ABYAL3649	yjgR	conserved protein of unknown function	ABYAL3649-S367	1	S22(Phospho);C23(Carbamidomethyl)	S22(Phospho);C23(Carbamidomethyl)			3909.86	1	S(1): 0.0; T(12): 0.0; S(22): 100.0; T(29): 0.0	349	AG_2mg_15min	R1	F8
TGVRHFIHLSSLAVYGK	ABYAL2363	galE;galE_1;galE_2	UDP-glucose 4-epimerase	ABYAL2363-T113	1	T1(Phospho)	T1(Phospho)			1965.01	1	T(1): 100.0; S(10): 0.0; S(11): 0.0; Y(15): 0.0	199	AG_2mg_15min	R1	F2
TLASEIQVMLCGSAFK	ABYAL1008	fusA	elongation factor G	ABYAL1008-T256	2	T1(Phospho)	T1(Phospho)			1777.82	1	T(1): 99.5; S(4): 0.5; S(13): 0.0	298	AG_2mg_15min	R1	F5;F6
VTFADVAGCDEAKQEVVEIVDFLKDPAK	ABYAL3196	ftsH;hflB	ATP-dependent zinc metalloprotease FtsH	ABYAL3196-T155	1	T2(Phospho);C9(Carbamidomethyl)	T2(Phospho);C9(Carbamidomethyl)			3173.51	1	T(2): 100.0	337	AG_2mg_15min	R1	F1
VTNLTDYGCFAEIAEGVEGLVHVSEMDHTNK	ABYAL1852	rpsA	30S ribosomal subunit protein S1	ABYAL1852-T288|ABYAL1852-Y290	4	T5(Phospho)/Y7(Phospho)	T5(Phospho)/Y7(Phospho)			3458.53	0.5	T(2): 0.0; T(5): 50.0; Y(7): 50.0; S(24): 0.0; T(29): 0.0	335	AG_2mg_15min	R1	F5;F8
YGQESQVCITVPILEGLDGVNK	ABYAL0014	tyrS	Tyrosine--tRNA ligase	ABYAL0014-T217	1	C8(Carbamidomethyl);T10(Phospho)	C8(Carbamidomethyl);T10(Phospho)			2499.19	1	Y(1): 0.0; S(5): 0.7; T(10): 99.3	194	AG_2mg_15min	R1	F2
YYAGQYEFQCLHGMGEPLYEQVVGPR	ABYAL1805	putA	fused DNA-binding transcriptional repressor/proline dehydrogenase/1-pyrroline-5-carboxylate dehydrogenase PutA	ABYAL1805-Y450	1	Y6(Phospho);C10(Carbamidomethyl)	Y6(Phospho);C10(Carbamidomethyl)			3171.38	1	Y(1): 0.0; Y(2): 0.0; Y(6): 100.0; Y(19): 0.0	139	AG_2mg_15min	R1	F8
ASKKPGRTQMINFFSLGNPDQR	ABYAL3652	engB;ysxC	putative GTP-binding protein EngB	ABYAL3652-S91|ABYAL3652-T97	1	S2(Phospho);T8(Phospho)	S2(Phospho);T8(Phospho)			2652.22	1	S(2): 100.0; T(8): 100.0; S(15): 0.0	182	AG_2mg_15min	R1	F3
DRAEAVDLINQVAPEHLELCLDDAEAMSQDIR	ABYAL0817	hisD	histidinal/histidinol dehydrogenase	ABYAL0817-S341	2	C20(Carbamidomethyl);S28(Phospho)	C20(Carbamidomethyl);S28(Phospho)			3716.71	1	S(28): 100.0	310	AG_2mg_15min	R1	F4;F7
ELVDQYLEAAADFCENELSPLNQVGDR	ABYAL3412	acdB;dmdC;dmdC_2	3-methylmercaptopropionyl-CoA dehydrogenase	ABYAL3412-Y43	1	Y6(Phospho);C14(Carbamidomethyl)	Y6(Phospho);C14(Carbamidomethyl)			3175.39	1	Y(6): 100.0; S(19): 0.0	258	AG_2mg_15min	R1	F2
ENVLCLIGNGVVLSPAALIEEMGILEAEGVPVKER	ABYAL1385	purA	adenylosuccinate synthetase	ABYAL1385-S76	1	C5(Carbamidomethyl);S14(Phospho)	C5(Carbamidomethyl);S14(Phospho)			3798.93	1	S(14): 100.0	313	AG_2mg_15min	R1	F2
ERPDAVLPTMGGQTALNCALALDENGVLEK	ABYAL3202	carB	carbamoyl phosphate synthetase subunit beta	ABYAL3202-T94	2	T14(Phospho);C18(Carbamidomethyl)	T14(Phospho);C18(Carbamidomethyl)			3262.56	1	T(9): 0.0; T(14): 100.0	296	AG_2mg_15min	R1	F7;F8
FFAPDIEQASELLASGCLNELLIPK	ABYAL4007	hutH;hutH_2	Histidine ammonia-lyase	ABYAL4007-S489	1	S10(Phospho);C17(Carbamidomethyl)	S10(Phospho);C17(Carbamidomethyl)			2855.4	0	S(10): 0.0; S(15): 100.0	208	AG_2mg_15min	R1	F5
FLIDAEIGDDDVTLPNLPAIDVPIVESPVK	ABYAL2298	flhF_2;ftsY	Signal recognition particle receptor FtsY	ABYAL2298-T23	6	T13(Phospho)	T13(Phospho)			3284.66	1	T(13): 100.0; S(27): 0.0	491	AG_2mg_15min	R1	F1;F2;F3;F4;F5;F7
FLIDAEIGDDDVTLPNLPAIDVPIVESPVKQEVK	ABYAL2298	flhF_2;ftsY	Signal recognition particle receptor FtsY	ABYAL2298-T23	8	T13(Phospho)	T13(Phospho)			3768.92	1	T(13): 100.0; S(27): 0.0	445	AG_2mg_15min	R1	F1;F2;F3;F4;F5;F6;F7;F8
GAVSRPINDLNADILNQVAADQPIYILCGGGSK	ABYAL3460		Rhodanese domain-containing protein	ABYAL3460-Y66	4	Y25(Phospho);C28(Carbamidomethyl)	Y25(Phospho);C28(Carbamidomethyl)			3519.74	1	S(4): 0.0; Y(25): 100.0; S(32): 0.0	404	AG_2mg_15min	R1	F2;F3;F4;F7
GPYTFCGYYQSPEHNSQVFDEDNYYYSGDLVQR	ABYAL2853	entE	2,3-dihydroxybenzoate-AMP ligase	ABYAL2853-T395	5	T4(Phospho);C6(Carbamidomethyl)	T4(Phospho);C6(Carbamidomethyl)			4078.65	0.5	Y(3): 50.0; T(4): 50.0; Y(8): 0.0; Y(9): 0.0; S(11): 0.0; S(16): 0.0; Y(24): 0.0; Y(25): 0.0; Y(26): 0.0; S(27): 0.0	274	AG_2mg_15min	R1	F5
ISTESDFQCEQVYNMLENHFYK	ABYAL3461	yajQ	fragment of nucleotide binding protein (part 1)	ABYAL3461-T52	1	T3(Phospho);C9(Carbamidomethyl)	T3(Phospho);C9(Carbamidomethyl)			2862.18	1	S(2): 0.8; T(3): 98.4; S(5): 0.8; Y(13): 0.0; Y(21): 0.0	205	AG_2mg_15min	R1	F5
IVGEPDHTVKPYAAVVEDMCYEEQGLIPMPEK	ABYAL1976	aacA4;iucB;mbtK	Alcaligin biosynthesis complex, short chain	ABYAL1976-Y163	1	C20(Carbamidomethyl);Y21(Phospho)	C20(Carbamidomethyl);Y21(Phospho)			3724.71	1	T(8): 0.0; Y(12): 0.0; Y(21): 100.0	336	AG_2mg_15min	R1	F2
IVSDITESNGSSSMASVCGASLSLMDAGVPLKAPVAGIAMGLVK	ABYAL0389	pnp	polynucleotide phosphorylase	ABYAL0389-S439	1	S11(Phospho);C18(Carbamidomethyl)	S11(Phospho);C18(Carbamidomethyl)			4371.13	0.2	S(3): 0.0; T(6): 0.0; S(8): 0.3; S(11): 24.8; S(12): 24.8; S(13): 24.8; S(16): 24.8; S(21): 0.3; S(23): 0.3	377	AG_2mg_15min	R1	F7
IVSDITESNGSSSMASVCGASLSLMDAGVPLKAPVAGIAMGLVK	ABYAL0389	pnp	polynucleotide phosphorylase	ABYAL0389-S451	1	C18(Carbamidomethyl);S23(Phospho)	C18(Carbamidomethyl);S23(Phospho)			4371.13	0	S(3): 0.0; T(6): 0.0; S(8): 0.3; S(11): 24.8; S(12): 24.8; S(13): 24.8; S(16): 24.8; S(21): 0.3; S(23): 0.3	358	AG_2mg_15min	R1	F7
KLMEICKSLPTAALIDLQITEDQR	ABYAL0002	dnaN	beta sliding clamp	ABYAL0002-S83	1	M3(Oxidation);S8(Phospho)	M3(Oxidation);S8(Phospho)			2825.43	1	S(8): 100.0; T(11): 0.0; T(20): 0.0	267	AG_2mg_15min	R1	F1
KLNPEQELVMICADDAVNYAKPTLSNAFAGK	ABYAL1147	rubB;rubB_2	Rubredoxin-NAD() reductase	ABYAL1147-Y40	1	C12(Carbamidomethyl);Y19(Phospho)	C12(Carbamidomethyl);Y19(Phospho)			3487.65	1	Y(19): 100.0; T(23): 0.0; S(25): 0.0	288	AG_2mg_15min	R1	F3
MVRKYFGTDGIR	ABYAL0806	glm;glmM;glmM_2	Phosphoglucosamine mutase	ABYAL0806-Y5	1	Y5(Phospho)	Y5(Phospho)			1522.72	0	Y(5): 0.7; T(8): 99.3	121	AG_2mg_15min	R1	F6
NMITGAAQMDGAILVCAATDGPMPQTR	ABYAL0303;ABYAL1009	tuf;tuf-1;tuf-2;tuf_1;tuf1;tuf1_1;tuf1_2;tuf2;tuf3;tufA;tufA_1;tufA_2;tufB;tufB_1;tufB_2	translation elongation factor Tu 2	ABYAL0303-T109	89	C16(Carbamidomethyl);T19(Phospho)	C16(Carbamidomethyl);T19(Phospho)			2870.27	1	T(4): 0.0; T(19): 100.0; T(26): 0.0	383	AG_2mg_15min	R1	F1;F2;F3;F4;F5;F6;F7;F8
NVDNFFAETEQVAFCPGHVVPGIDFTDDPLLQAR	ABYAL1639	katE	catalase II	ABYAL1639-T352	3	T9(Phospho);C15(Carbamidomethyl)	T9(Phospho);C15(Carbamidomethyl)			3898.79	1	T(9): 100.0; T(26): 0.0	286	AG_2mg_15min	R1	F4;F5;F6
QTCDEVLEALGINDPQLALAMELER	ABYAL3228	gltA	citrate synthase	ABYAL3228-T323	1	T2(Phospho)	T2(Phospho)			2851.32	1	T(2): 100.0	349	AG_2mg_15min	R1	F2
QTCDEVLEALGINDPQLALAMELER	ABYAL3228	gltA	citrate synthase	ABYAL3228-T323	3	T2(Phospho);C3(Carbamidomethyl)	T2(Phospho);C3(Carbamidomethyl)			2908.34	1	T(2): 100.0	330	AG_2mg_15min	R1	F2;F3;F4
SAGIFAQTLMLLAQEHGLDSCPMDGFDFDAMAK	ABYAL3150	drgA;mhqN	Protein DrgA	ABYAL3150-S147	1	S20(Phospho);C21(Carbamidomethyl)	S20(Phospho);C21(Carbamidomethyl)			3667.6	1	S(1): 0.0; T(8): 1.4; S(20): 98.6	193	AG_2mg_15min	R1	F4
SALEHAASVAGLMLTTECMITDIPEDKPAAPDMGGMGGMGGMM	ABYAL3179	cpn60;groEL;groL;htpB	chaperonin GroEL	ABYAL3179-T522	73	C18(Carbamidomethyl);T21(Phospho)	C18(Carbamidomethyl);T21(Phospho)			4431.9	1	S(1): 0.0; S(8): 0.0; T(15): 1.1; T(16): 1.1; T(21): 97.9	374	AG_2mg_15min	R1	F2;F3;F4;F5;F6;F7;F8
SALEHAASVAGLMLTTECMITDIPEDKPAAPDMGGMGGMGGMM	ABYAL3179	cpn60;groEL;groL;htpB	chaperonin GroEL	ABYAL3179-T522	40	C18(Carbamidomethyl);T21(Phospho);M43(Oxidation)	C18(Carbamidomethyl);T21(Phospho);M43(Oxidation)			4447.89	1	S(1): 0.0; S(8): 0.0; T(15): 0.0; T(16): 0.0; T(21): 100.0	437	AG_2mg_15min	R1	F2;F3;F4;F5;F6;F7;F8
SALEHAASVAGLMLTTECMITDIPEDKPAAPDMGGMGGMGGMM	ABYAL3179	cpn60;groEL;groL;htpB	chaperonin GroEL	ABYAL3179-T516	1	T15(Phospho);C18(Carbamidomethyl)	T15(Phospho);C18(Carbamidomethyl)			4431.89	1	S(1): 0.0; S(8): 0.0; T(15): 97.7; T(16): 1.2; T(21): 1.2	232	AG_2mg_15min	R1	F7
SALEHAASVAGLMLTTECMITDIPEDKPAAPDMGGMGGMGGMM	ABYAL3179	cpn60;groEL;groL;htpB	chaperonin GroEL	ABYAL3179-T517	1	T16(Phospho);C18(Carbamidomethyl);M39(Oxidation);M42(Oxidation)	T16(Phospho);C18(Carbamidomethyl);M39(Oxidation);M42(Oxidation)			4463.87	0.5	S(1): 0.0; S(8): 0.0; T(15): 0.6; T(16): 49.7; T(21): 49.7	285	AG_2mg_15min	R1	F8
SGGTCAFIDAEHALDPQYAR	ABYAL2336	recA;recA_1	DNA recombination/repair protein RecA	ABYAL2336-T88	1	T4(Phospho);C5(Carbamidomethyl)	T4(Phospho);C5(Carbamidomethyl)			2258.96	1	S(1): 0.0; T(4): 100.0; Y(18): 0.0	243	AG_2mg_15min	R1	F4
SNPDFKVDEAITELGVGEALISCLDEQGTPQIVER	ABYAL3649	yjgR	conserved protein of unknown function	ABYAL3649-S367	1	S22(Phospho);C23(Carbamidomethyl)	S22(Phospho);C23(Carbamidomethyl)			3909.86	1	S(1): 0.0; T(12): 0.0; S(22): 100.0; T(29): 0.0	349	AG_2mg_15min	R1	F8
TGVRHFIHLSSLAVYGK	ABYAL2363	galE;galE_1;galE_2	UDP-glucose 4-epimerase	ABYAL2363-T113	1	T1(Phospho)	T1(Phospho)			1965.01	1	T(1): 100.0; S(10): 0.0; S(11): 0.0; Y(15): 0.0	199	AG_2mg_15min	R1	F2
TLASEIQVMLCGSAFK	ABYAL1008	fusA	elongation factor G	ABYAL1008-T256	2	T1(Phospho)	T1(Phospho)			1777.82	1	T(1): 99.5; S(4): 0.5; S(13): 0.0	298	AG_2mg_15min	R1	F5;F6
VTFADVAGCDEAKQEVVEIVDFLKDPAK	ABYAL3196	ftsH;hflB	ATP-dependent zinc metalloprotease FtsH	ABYAL3196-T155	1	T2(Phospho);C9(Carbamidomethyl)	T2(Phospho);C9(Carbamidomethyl)			3173.51	1	T(2): 100.0	337	AG_2mg_15min	R1	F1
VTNLTDYGCFAEIAEGVEGLVHVSEMDHTNK	ABYAL1852	rpsA	30S ribosomal subunit protein S1	ABYAL1852-T288|ABYAL1852-Y290	4	T5(Phospho)/Y7(Phospho)	T5(Phospho)/Y7(Phospho)			3458.53	0.5	T(2): 0.0; T(5): 50.0; Y(7): 50.0; S(24): 0.0; T(29): 0.0	335	AG_2mg_15min	R1	F5;F8
YGQESQVCITVPILEGLDGVNK	ABYAL0014	tyrS	Tyrosine--tRNA ligase	ABYAL0014-T217	1	C8(Carbamidomethyl);T10(Phospho)	C8(Carbamidomethyl);T10(Phospho)			2499.19	1	Y(1): 0.0; S(5): 0.7; T(10): 99.3	194	AG_2mg_15min	R1	F2
YYAGQYEFQCLHGMGEPLYEQVVGPR	ABYAL1805	putA	fused DNA-binding transcriptional repressor/proline dehydrogenase/1-pyrroline-5-carboxylate dehydrogenase PutA	ABYAL1805-Y450	1	Y6(Phospho);C10(Carbamidomethyl)	Y6(Phospho);C10(Carbamidomethyl)			3171.38	1	Y(1): 0.0; Y(2): 0.0; Y(6): 100.0; Y(19): 0.0	139	AG_2mg_15min	R1	F8
SDYPNQVNNALCFPYIFR	ABYAL2806	maeB	malate dehydrogenase	ABYAL2806-S311-Y313	2	S1(Phospho)	S1(Phospho)/Y3(Phospho)	X		2240.98	0.5	S(1): 50.0; Y(3): 50.0; Y(15): 0.0	255	AG_2mg_15min	R2	F6;F8
MSSIVIVSGSRTAMGGFQGSLSSLTAPELGAAVIR	ABYAL2062	atoB;thlA_1	acetyl-CoA acetyltransferase	ABYAL2062-S8-S10-T12	1	M1(Oxidation);T12(Phospho);M14(Oxidation)	S8(Phospho)/S10(Phospho)/T12(Phospho)	X		3562.78	0.3	S(2): 0.4; S(3): 0.4; S(8): 33.1; S(10): 33.1; T(12): 33.1; S(20): 0.0; S(22): 0.0; S(23): 0.0; T(25): 0.0	277	AG_2mg_15min	R2	F2
LGAQELNLSSDIDLIFAFDEQGETNGR	ABYAL3433	glnE	Glutamine synthetase adenylyl-L-tyrosine phosphorylase / Glutamine synthetase adenylyl transferase	ABYAL3433-S147-S148	2	S10(Phospho)	S9(Phospho)/S10(Phospho)	X		3032.39	0.5	S(9): 50.0; S(10): 50.0; T(24): 0.0	388	AG_2mg_15min	R2	F4
VTNLTDYGCFAEIAEGVEGLVHVSEMDHTNK	ABYAL1852	rpsA	30S ribosomal subunit protein S1	ABYAL1852-T288|ABYAL1852-Y290	1	Y7(Phospho)	T5(Phospho)/Y7(Phospho)	X		3458.51	0.5	T(2): 49.7; T(5): 0.5; Y(7): 49.7; S(24): 0.0; T(29): 0.0	298	AG_2mg_15min	R2	F6
LHNQVDGSTYIPLCHVK	ABYAL3234	sucA	subunit of E1(0) component of 2-oxoglutarate dehydrogenase	ABYAL3234-S639	2	T9(Phospho)	S8(Phospho)/T9(Phospho)/Y10(Phospho)	X		2003.94	0.3	S(8): 33.3; T(9): 33.3; Y(10): 33.3	314	AG_2mg_15min	R2	F7
GSALAALNGEAGPYGEESVLALVAALDSYIPEPER	ABYAL0303;ABYAL1009	#N/A	#N/A	ABYAL0303-Y186-S190	2	S18(Phospho)	Y14(Phospho)/S18(Phospho)	X		3609.73	0.5	S(2): 0.0; Y(14): 50.0; S(18): 50.0; S(28): 0.0; Y(29): 0.0	271	AG_2mg_15min	R2	F7;F8
ELVDQYLEAAADFCENELSPLNQVGDR	ABYAL3412	acdB;dmdC;dmdC_2	3-methylmercaptopropionyl-CoA dehydrogenase	ABYAL3412-Y43	2	Y6(Phospho);C14(Carbamidomethyl)	Y6(Phospho);C14(Carbamidomethyl)			3175.41	1	Y(6): 100.0; S(19): 0.0	276	TFA_2mg_15min	R1	F3;F5
ENVLCLIGNGVVLSPAALIEEMGILEAEGVPVKER	ABYAL1385	purA	adenylosuccinate synthetase	ABYAL1385-S76	1	C5(Carbamidomethyl);S14(Phospho)	C5(Carbamidomethyl);S14(Phospho)			3798.95	1	S(14): 100.0	313	TFA_2mg_15min	R1	F5
FLIDAEIGDDDVTLPNLPAIDVPIVESPVKQEVK	ABYAL2298	flhF_2;ftsY	Signal recognition particle receptor FtsY	ABYAL2298-T23	3	T13(Phospho)	T13(Phospho)			3768.93	1	T(13): 100.0; S(27): 0.0	283	TFA_2mg_15min	R1	F1
GAVSRPINDLNADILNQVAADQPIYILCGGGSK	ABYAL3460		Rhodanese domain-containing protein	ABYAL3460-Y66	1	Y25(Phospho)	Y25(Phospho)			3462.7	1	S(4): 0.0; Y(25): 100.0; S(32): 0.0	358	TFA_2mg_15min	R1	F1
GLPCATEALDPNSPQYYQDLISWSAIGAR	ABYAL1984	aroF;aroF_1	3-deoxy-7-phosphoheptulonate synthase, Tyr-sensitive	ABYAL1984-T157	1	C4(Carbamidomethyl);T6(Phospho)	C4(Carbamidomethyl);T6(Phospho)			3273.5	1	T(6): 99.1; S(13): 0.9; Y(16): 0.0; Y(17): 0.0; S(22): 0.0; S(24): 0.0	249	TFA_2mg_15min	R1	F3
GMYEPCHGSAPDIAGQNVANPLATILSVAMMLR	ABYAL0447	leuB	3-isopropylmalate dehydrogenase	ABYAL0447-S284	3	C6(Carbamidomethyl);S9(Phospho)	C6(Carbamidomethyl);S9(Phospho)			3564.66	1	Y(3): 1.0; S(9): 99.0; T(24): 0.0; S(27): 0.0	273	TFA_2mg_15min	R1	F1;F4
IACLYEGTTEIQALDLLGR	ABYAL3412	acdB;dmdC;dmdC_2	3-methylmercaptopropionyl-CoA dehydrogenase	ABYAL3412-Y441	1	C3(Carbamidomethyl);Y5(Phospho)	C3(Carbamidomethyl);Y5(Phospho)			2216.06	1	Y(5): 100.0; T(8): 0.0; T(9): 0.0	283	TFA_2mg_15min	R1	F8
ICEVLEQERPVVAILDSIQTLYTETLQSAPGGVSQIR	ABYAL3140	radA	DNA recombination protein	ABYAL3140-S176|ABYAL3140-T179	2	C2(Carbamidomethyl);S17(Phospho)/T20(Phospho)	C2(Carbamidomethyl);S17(Phospho)/T20(Phospho)			4193.11	1	S(17): 100.0; T(20): 0.0; Y(22): 0.0; T(23): 0.0; T(25): 0.0; S(28): 0.0; S(34): 0.0	280	TFA_2mg_15min	R1	F2
IIGIDLGTTNSCVAVLEGDKVK	ABYAL3518	dnaK	chaperone protein DnaK	ABYAL3518-T11	1	T8(Phospho)	T8(Phospho)			2325.17	1	T(8): 99.4; T(9): 0.6; S(11): 0.0	324	TFA_2mg_15min	R1	F8
IISEQPDLVVLDVMLPGADGLTVCR	ABYAL0883	bfmR;rstA	DNA-binding transcriptional regulator RstA	ABYAL0883-S49	1	S3(Phospho)	S3(Phospho)			2733.36	1	S(3): 100.0; T(22): 0.0	128	TFA_2mg_15min	R1	F8
LAGSTGANPYACISAGISALWGPAHGGANEAVLK	ABYAL3228	gltA	citrate synthase	ABYAL3228-S247	1	S4(Phospho);C12(Carbamidomethyl)	S4(Phospho);C12(Carbamidomethyl)			3361.61	1	S(4): 98.9; T(5): 1.1; Y(10): 0.0; S(14): 0.0; S(18): 0.0	296	TFA_2mg_15min	R1	F4
LAGSTGANPYACISAGISALWGPAHGGANEAVLK	ABYAL3228	gltA	citrate synthase	ABYAL3228-T248	1	T5(Phospho);C12(Carbamidomethyl)	T5(Phospho);C12(Carbamidomethyl)			3361.61	0	S(4): 98.9; T(5): 1.1; Y(10): 0.0; S(14): 0.0; S(18): 0.0	276	TFA_2mg_15min	R1	F4
LAVAEAITNIACANIEQISDIK	ABYAL3088	purL	phosphoribosylformylglycinamide synthetase	ABYAL3088-T714	1	T8(Phospho);C12(Carbamidomethyl)	T8(Phospho);C12(Carbamidomethyl)			2437.21	1	T(8): 100.0; S(19): 0.0	185	TFA_2mg_15min	R1	F5
LCEIIQQEVPAGVISIVVGAGEIGEALSSHPDVQK	ABYAL2931	styD	Phenylacetaldehyde dehydrogenase	ABYAL2931-S201	1	C2(Carbamidomethyl);S15(Phospho)	C2(Carbamidomethyl);S15(Phospho)			3722.85	1	S(15): 100.0; S(28): 0.0; S(29): 0.0	311	TFA_2mg_15min	R1	F2
LHAEGLVDAVDAFCEHLAFSPAQVER	ABYAL4005	hutI	Imidazolonepropionase	ABYAL4005-S223	1	C14(Carbamidomethyl);S20(Phospho)	C14(Carbamidomethyl);S20(Phospho)			2961.36	1	S(20): 100.0	277	TFA_2mg_15min	R1	F4
LPLSIANKLDEWFEAGLADWDISR	ABYAL0919	metG	methionine--tRNA ligase	ABYAL0919-S211	1	S4(Phospho)	S4(Phospho)			2839.38	1	S(4): 100.0; S(23): 0.0	106	TFA_2mg_15min	R1	F7
NMITGAAQMDGAILVCAATDGPMPQTR	ABYAL0303;ABYAL1009	tuf;tuf-1;tuf-2;tuf_1;tuf1;tuf1_1;tuf1_2;tuf2;tuf3;tufA;tufA_1;tufA_2;tufB;tufB_1;tufB_2	translation elongation factor Tu 2	ABYAL0303-T109	68	C16(Carbamidomethyl);T19(Phospho)	C16(Carbamidomethyl);T19(Phospho)			2870.28	1	T(4): 0.0; T(19): 100.0; T(26): 0.0	380	TFA_2mg_15min	R1	F1;F2;F3;F4;F5;F6;F7;F8
NMITGAAQMDGAILVCAATDGPMPQTR	ABYAL0303;ABYAL1009	tuf;tuf-1;tuf-2;tuf_1;tuf1;tuf1_1;tuf1_2;tuf2;tuf3;tufA;tufA_1;tufA_2;tufB;tufB_1;tufB_2	translation elongation factor Tu 2	ABYAL0303-T94	1	M2(Oxidation);T4(Phospho);M9(Oxidation);C16(Carbamidomethyl)	M2(Oxidation);T4(Phospho);M9(Oxidation);C16(Carbamidomethyl)			2902.27	1	T(4): 100.0; T(19): 0.0; T(26): 0.0	185	TFA_2mg_15min	R1	F4
NVHLSGGVGIGGVLEPLQANPTIIEDNCFIGAR	ABYAL3027	dapD	tetrahydrodipicolinate succinylase	ABYAL3027-T176	1	T22(Phospho);C28(Carbamidomethyl)	T22(Phospho);C28(Carbamidomethyl)			3497.74	1	S(5): 0.0; T(22): 100.0	194	TFA_2mg_15min	R1	F2
QLELTQKQALVVASGNETSR	ABYAL1905		protein of unknown function	ABYAL1905-T200	1	T5(Phospho)	T5(Phospho)			2252.12	1	T(5): 100.0; S(14): 0.0; T(18): 0.0; S(19): 0.0	109	TFA_2mg_15min	R1	F5
RVTENMLMASSSALADCSPLLKDPQADLLPPLGEIQQVSK	ABYAL0162	maeA	malate dehydrogenase, NAD-requiring	ABYAL0162-S498	1	C17(Carbamidomethyl);S18(Phospho)	C17(Carbamidomethyl);S18(Phospho)			4403.16	1	T(3): 0.0; S(10): 0.0; S(11): 0.0; S(12): 0.0; S(18): 98.6; S(39): 1.4	207	TFA_2mg_15min	R1	F2
SAGIFAQTLMLLAQEHGLDSCPMDGFDFDAMAK	ABYAL3150	drgA;mhqN	Protein DrgA	ABYAL3150-S147	1	S20(Phospho);C21(Carbamidomethyl)	S20(Phospho);C21(Carbamidomethyl)			3667.61	1	S(1): 0.0; T(8): 1.1; S(20): 98.9	254	TFA_2mg_15min	R1	F4
SNPDFKVDEAITELGVGEALISCLDEQGTPQIVER	ABYAL3649	yjgR	conserved protein of unknown function	ABYAL3649-S367	1	S22(Phospho);C23(Carbamidomethyl)	S22(Phospho);C23(Carbamidomethyl)			3909.84	1	S(1): 0.0; T(12): 0.0; S(22): 100.0; T(29): 0.0	439	TFA_2mg_15min	R1	F2
TIVETTTLPVFGICLGHQILALASGAK	ABYAL3201	carA	carbamoyl phosphate synthetase subunit alpha	ABYAL3201-T260	3	T5(Phospho);C14(Carbamidomethyl)	T5(Phospho);C14(Carbamidomethyl)			2890.52	1	T(1): 0.0; T(5): 98.8; T(6): 1.2; T(7): 0.0; S(24): 0.0	258	TFA_2mg_15min	R1	F4
TLASEIQVMLCGSAFK	ABYAL1008	fusA	elongation factor G	ABYAL1008-T256	1	T1(Phospho)	T1(Phospho)			1777.82	0.5	T(1): 50.0; S(4): 50.0; S(13): 0.0	354	TFA_2mg_15min	R1	F8
TMQSLQDQGIQYIVECGPGTVLSNLAK	ABYAL0960	clbG;fabD;fabD_1;fabD_2	[acyl-carrier-protein] S-malonyltransferase	ABYAL0960-Y281	1	Y12(Phospho);C16(Carbamidomethyl)	Y12(Phospho);C16(Carbamidomethyl)			3030.44	0.3	T(1): 0.5; S(4): 33.2; Y(12): 33.2; T(20): 33.2; S(23): 0.0	194	TFA_2mg_15min	R1	F3
TNMVEAAAEASEELMDKYLEEGDLSKEDIIAGLR	ABYAL1008	fusA	elongation factor G	ABYAL1008-T220	1	T1(Phospho);M3(Oxidation)	T1(Phospho);M3(Oxidation)			3836.76	1	T(1): 100.0; S(11): 0.0; Y(18): 0.0; S(25): 0.0	390	TFA_2mg_15min	R1	F5
VIDELSQEFDYIICDSPAGIER	ABYAL1020	minD;cps4D_1;cps4D_2	Z-ring positioning protein MinD	ABYAL1020-S128	1	C14(Carbamidomethyl);S16(Phospho)	C14(Carbamidomethyl);S16(Phospho)			2649.17	1	S(6): 0.0; Y(11): 0.0; S(16): 100.0	263	TFA_2mg_15min	R1	F1
VTNLTDYGCFAEIAEGVEGLVHVSEMDHTNK	ABYAL1852	rpsA	30S ribosomal subunit protein S1	ABYAL1852-T285	3	T2(Phospho);C9(Carbamidomethyl)	T2(Phospho);C9(Carbamidomethyl)			3515.55	0.5	T(2): 50.0; T(5): 50.0; Y(7): 0.0; S(24): 0.0; T(29): 0.0	399	TFA_2mg_15min	R1	F1;F5;F6
YQGIVPLDQANLAGCLMQYYDLSAQIPTR	ABYAL0394	hslO	33 kDa chaperonin	ABYAL0394-Y128	1	Y1(Phospho);C15(Carbamidomethyl)	Y1(Phospho);C15(Carbamidomethyl)			3378.58	0	Y(1): 0.0; Y(19): 98.6; Y(20): 1.4; S(23): 0.0; T(28): 0.0	128	TFA_2mg_15min	R1	F2
YTVKAGESLNAIASR	ABYAL1215	mltD	Membrane-bound lytic murein transglycosylase D precursor / repetitive LysM domain	ABYAL1215-Y977-T978-S984	1	S8(Phospho)	Y1(Phospho)/T2(Phospho)/S8(Phospho)	X		1659.81	0.3	Y(1): 33.3; T(2): 33.3; S(8): 33.3; S(14): 0.0	108	TFA_2mg_15min	R2	F2
GSALAALNGEAGPYGEESVLALVAALDSYIPEPER	ABYAL0303;ABYAL1009	#N/A	#N/A	ABYAL0303-Y186-S190	2	Y14(Phospho)	Y14(Phospho)/S18(Phospho)	X		3609.74	0.5	S(2): 0.0; Y(14): 50.0; S(18): 50.0; S(28): 0.0; Y(29): 0.0	301	TFA_2mg_15min	R2	F8
AAHASGNAHEFTSEEAR	ABYAL1642		conserved protein of unknown function	ABYAL1642-S42|ABYAL1642-S63	1	S5(Phospho)	S5(Phospho)			1864.75	1	S(5): 100.0; T(12): 0.0; S(13): 0.0	333	DHB_500ug_2h	R1	F1
DHTAIAGIHILSTLLEEPSNISLLQQAGAR	ABYAL1393	clpB;clpB_1;clpB_2;clpC	ClpB chaperone	ABYAL1393-T37	1	T13(Phospho)	T13(Phospho)			3248.66	1	T(3): 0.0; S(12): 0.7; T(13): 99.3; S(19): 0.0; S(22): 0.0	501	DHB_500ug_2h	R1	F1
EHSANEKNTQALASR	ABYAL1455		conserved exported protein of unknown function	ABYAL1455-S95	1	S3(Phospho)	S3(Phospho)			1735.77	1	S(3): 100.0; T(9): 0.0; S(14): 0.0	201	DHB_500ug_2h	R1	F1
GAVSRPINDLNADILNQVAADQPIYILCGGGSK	ABYAL3460		Rhodanese domain-containing protein	ABYAL3460-Y66	1	Y25(Phospho);C28(Carbamidomethyl)	Y25(Phospho);C28(Carbamidomethyl)			3519.74	0.5	S(4): 0.0; Y(25): 50.0; S(32): 50.0	541	DHB_500ug_2h	R1	F2
GGRTCHAAIIAR	ABYAL2609	ppsA	phosphoenolpyruvate synthetase	ABYAL2609-T416	1	T4(Phospho);C5(Carbamidomethyl)	T4(Phospho);C5(Carbamidomethyl)			1362.65	1	T(4): 100.0	341	DHB_500ug_2h	R1	F1
HYAHVDCPGHADYVK	ABYAL0303;ABYAL1009	tuf;tuf-1;tuf-2;tuf_1;tuf1;tuf1_1;tuf1_2;tuf2;tuf3;tufA;tufA_1;tufA_2;tufB;tufB_1;tufB_2	translation elongation factor Tu 2	ABYAL0303-Y77	1	Y2(Phospho)	Y2(Phospho)			1791.72	0	Y(2): 0.8; Y(13): 99.2	184	DHB_500ug_2h	R1	F1
HYAHVDCPGHADYVK	ABYAL0303;ABYAL1009	tuf;tuf-1;tuf-2;tuf_1;tuf1;tuf1_1;tuf1_2;tuf2;tuf3;tufA;tufA_1;tufA_2;tufB;tufB_1;tufB_2	translation elongation factor Tu 2	ABYAL0303-Y88	2	C7(Carbamidomethyl);Y13(Phospho)	C7(Carbamidomethyl);Y13(Phospho)			1848.75	1	Y(2): 0.4; Y(13): 99.6	349	DHB_500ug_2h	R1	F1
ILNTGITGQCHR	ABYAL3287	hchA	protein/nucleic acid deglycase 1	ABYAL3287-T256	1	T4(Phospho)	T4(Phospho)			1392.64	1	T(4): 99.3; T(7): 0.7	197	DHB_500ug_2h	R1	F1
IVGEPDHTVKPYAAVVEDMCYEEQGLIPMPEK	ABYAL1976	aacA4;iucB;mbtK	Alcaligin biosynthesis complex, short chain	ABYAL1976-Y163	1	C20(Carbamidomethyl);Y21(Phospho);M29(Oxidation)	C20(Carbamidomethyl);Y21(Phospho);M29(Oxidation)			3740.7	1	T(8): 0.0; Y(12): 0.0; Y(21): 100.0	400	DHB_500ug_2h	R1	F1
LGVEIYGVSTDTHFTHK	ABYAL1416	ahpC	alkyl hydroperoxide reductase, AhpC component	ABYAL1416-Y69	1	Y6(Phospho)	Y6(Phospho)			1983.91	1	Y(6): 100.0; S(9): 0.0; T(10): 0.0; T(12): 0.0; T(15): 0.0	349	DHB_500ug_2h	R1	F1
NMITGAAQMDGAILVCAATDGPMPQTR	ABYAL0303;ABYAL1009	tuf;tuf-1;tuf-2;tuf_1;tuf1;tuf1_1;tuf1_2;tuf2;tuf3;tufA;tufA_1;tufA_2;tufB;tufB_1;tufB_2	translation elongation factor Tu 2	ABYAL0303-T109	3	C16(Carbamidomethyl);T19(Phospho)	C16(Carbamidomethyl);T19(Phospho)			2870.27	1	T(4): 0.0; T(19): 100.0; T(26): 0.0	348	DHB_500ug_2h	R1	F1;F2
NMITGAAQMDGAILVCAATDGPMPQTR	ABYAL0303;ABYAL1009	tuf;tuf-1;tuf-2;tuf_1;tuf1;tuf1_1;tuf1_2;tuf2;tuf3;tufA;tufA_1;tufA_2;tufB;tufB_1;tufB_2	translation elongation factor Tu 2	ABYAL0303-T109	1	M9(Oxidation);C16(Carbamidomethyl);T19(Phospho)	M9(Oxidation);C16(Carbamidomethyl);T19(Phospho)			2886.27	1	T(4): 0.0; T(19): 100.0; T(26): 0.0	284	DHB_500ug_2h	R1	F2
NMITGAAQMDGAILVCAATDGPMPQTR	ABYAL0303;ABYAL1009	tuf;tuf-1;tuf-2;tuf_1;tuf1;tuf1_1;tuf1_2;tuf2;tuf3;tufA;tufA_1;tufA_2;tufB;tufB_1;tufB_2	translation elongation factor Tu 2	ABYAL0303-T109	2	M2(Oxidation);C16(Carbamidomethyl);T19(Phospho);M23(Oxidation)	M2(Oxidation);C16(Carbamidomethyl);T19(Phospho);M23(Oxidation)			2902.27	1	T(4): 0.0; T(19): 100.0; T(26): 0.0	298	DHB_500ug_2h	R1	F2
SALEHAASVAGLMLTTECMITDIPEDKPAAPDMGGMGGMGGMM	ABYAL3179	cpn60;groEL;groL;htpB	chaperonin GroEL	ABYAL3179-T522	2	C18(Carbamidomethyl);T21(Phospho)	C18(Carbamidomethyl);T21(Phospho)			4431.89	1	S(1): 0.0; S(8): 0.0; T(15): 0.0; T(16): 1.4; T(21): 98.6	348	DHB_500ug_2h	R1	F1
SALEHAASVAGLMLTTECMITDIPEDKPAAPDMGGMGGMGGMM	ABYAL3179	cpn60;groEL;groL;htpB	chaperonin GroEL	ABYAL3179-T522	3	C18(Carbamidomethyl);T21(Phospho);M43(Oxidation)	C18(Carbamidomethyl);T21(Phospho);M43(Oxidation)			4447.88	1	S(1): 0.0; S(8): 0.0; T(15): 1.1; T(16): 1.1; T(21): 97.9	419	DHB_500ug_2h	R1	F1;F2
SALEHAASVAGLMLTTECMITDIPEDKPAAPDMGGMGGMGGMM	ABYAL3179	cpn60;groEL;groL;htpB	chaperonin GroEL	ABYAL3179-T517	10	T16(Phospho);C18(Carbamidomethyl);M42(Oxidation);M43(Oxidation)	T16(Phospho);C18(Carbamidomethyl);M42(Oxidation);M43(Oxidation)			4463.88	0.5	S(1): 0.0; S(8): 0.0; T(15): 0.6; T(16): 49.7; T(21): 49.7	441	DHB_500ug_2h	R1	F1;F2
SALEHAASVAGLMLTTECMITDIPEDKPAAPDMGGMGGMGGMM	ABYAL3179	cpn60;groEL;groL;htpB	chaperonin GroEL	ABYAL3179-T522	1	C18(Carbamidomethyl);T21(Phospho);M33(Oxidation);M36(Oxidation);M39(Oxidation);M42(Oxidation);M43(Oxidation)	C18(Carbamidomethyl);T21(Phospho);M33(Oxidation);M36(Oxidation);M39(Oxidation);M42(Oxidation);M43(Oxidation)			4511.87	1	S(1): 0.0; S(8): 0.0; T(15): 1.4; T(16): 1.4; T(21): 97.1	259	DHB_500ug_2h	R1	F1
SALEHAASVAGLMLTTECMITDIPEDKPAAPDMGGMGGMGGMM	ABYAL3179	cpn60;groEL;groL;htpB	chaperonin GroEL	ABYAL3179-T517	3	T16(Phospho);C18(Carbamidomethyl);M42(Oxidation)	T16(Phospho);C18(Carbamidomethyl);M42(Oxidation)			4447.88	0	S(1): 0.0; S(8): 0.0; T(15): 1.4; T(16): 1.4; T(21): 97.3	344	DHB_500ug_2h	R1	F1
SALEHAASVAGLMLTTECMITDIPEDKPAAPDMGGMGGMGGMM	ABYAL3179	cpn60;groEL;groL;htpB	chaperonin GroEL	ABYAL3179-T522	10	C18(Carbamidomethyl);T21(Phospho);M42(Oxidation);M43(Oxidation)	C18(Carbamidomethyl);T21(Phospho);M42(Oxidation);M43(Oxidation)			4463.89	1	S(1): 0.0; S(8): 0.0; T(15): 1.1; T(16): 1.1; T(21): 97.8	413	DHB_500ug_2h	R1	F1
THLQDATPLTLGQEFSGYVSQLEHGLVR	ABYAL2362	fumC	fumarase C	ABYAL2362-T195	3	T10(Phospho)	T10(Phospho)			3176.53	0	T(1): 0.0; T(7): 100.0; T(10): 0.0; S(16): 0.0; Y(18): 0.0; S(20): 0.0	392	DHB_500ug_2h	R1	F1
TNDIAGDGTTTATVLAQAILNEGIK	ABYAL3179	cpn60;groEL;groL;htpB	chaperonin GroEL	ABYAL3179-T93	1	T13(Phospho)	T13(Phospho)			2567.25	0	T(1): 0.0; T(9): 33.3; T(10): 33.3; T(11): 33.3; T(13): 0.2	276	DHB_500ug_2h	R1	F2
VLDGACMVYCAVGGVQPQSETVWR	ABYAL1008	fusA	elongation factor G	ABYAL1008-Y113	2	M7(Oxidation);Y9(Phospho);C10(Carbamidomethyl)	M7(Oxidation);Y9(Phospho);C10(Carbamidomethyl)			2721.18	1	Y(9): 100.0; S(19): 0.0; T(21): 0.0	237	DHB_500ug_2h	R1	F2
VVLDCITSLQNGADLLWIETPTPNVQEIAHMVNR	ABYAL1163	aceA;icl_2	Isocitrate lyase	ABYAL1163-S341	2	C5(Carbamidomethyl);S8(Phospho);M31(Oxidation)	C5(Carbamidomethyl);S8(Phospho);M31(Oxidation)			3942.91	1	T(7): 1.0; S(8): 99.0; T(20): 0.0; T(22): 0.0	286	DHB_500ug_2h	R1	F1
AIDKAFLMPIEDVFSISGR	ABYAL0303;ABYAL1009	tuf;tuf-1;tuf-2;tuf_1;tuf1;tuf1_1;tuf1_2;tuf2;tuf3;tufA;tufA_1;tufA_2;tufB;tufB_1;tufB_2	translation elongation factor Tu 2	ABYAL0303-S224	1	S17(Phospho)	S17(Phospho)			2189.06	0	S(15): 99.3; S(17): 0.7	222	DHB_500ug_1h	R1	F4
APFALTQALLPLLQK	ABYAL0045	yciK	YciK family oxidoreductase	ABYAL0045-T135	1	T6(Phospho)	T6(Phospho)			1703.94	1	T(6): 100.0	218	DHB_500ug_1h	R1	F4
DHTAIAGIHILSTLLEEPSNISLLQQAGAR	ABYAL1393	clpB;clpB_1;clpB_2;clpC	ClpB chaperone	ABYAL1393-S36	1	S12(Phospho)	S12(Phospho)			3248.66	0.5	T(3): 0.0; S(12): 50.0; T(13): 50.0; S(19): 0.0; S(22): 0.0	434	DHB_500ug_1h	R1	F1
DLVSSTADALASTANFLNK	ABYAL3523		Membrane-bound lytic murein transglycosylase B precursor	ABYAL3523-S230	1	S4(Phospho)	S4(Phospho)			2017.94	1	S(4): 99.5; S(5): 0.5; T(6): 0.0; S(12): 0.0; T(13): 0.0	234	DHB_500ug_1h	R1	F4
EQFSQHGISVETK	ABYAL2321		Universal stress protein	ABYAL2321-S89	1	S4(Phospho)	S4(Phospho)			1569.69	1	S(4): 100.0; S(9): 0.0; T(12): 0.0	304	DHB_500ug_1h	R1	F2
ERPDAVLPTMGGQTALNCALALDENGVLEK	ABYAL3202	carB	carbamoyl phosphate synthetase subunit beta	ABYAL3202-T94	1	T14(Phospho);C18(Carbamidomethyl)	T14(Phospho);C18(Carbamidomethyl)			3262.55	1	T(9): 0.0; T(14): 100.0	263	DHB_500ug_1h	R1	F2
FFSQPFHVAEVFTGAPGK	ABYAL0178	atpD;atpD1;yscN	ATP synthase F1 complex subunit beta	ABYAL0178-S406	1	S3(Phospho)	S3(Phospho)			2045.95	1	S(3): 100.0; T(13): 0.0	344	DHB_500ug_1h	R1	F4
FNSFVVEHLLEGAIDTLKR	ABYAL3988	ribE;ribH	6,7-dimethyl-8-ribityllumazine synthase	ABYAL3988-S27	1	S3(Phospho)	S3(Phospho)			2268.14	1	S(3): 100.0; T(16): 0.0	335	DHB_500ug_1h	R1	F2
GGRTCHAAIIAR	ABYAL2609	ppsA	phosphoenolpyruvate synthetase	ABYAL2609-T416	4	T4(Phospho);C5(Carbamidomethyl)	T4(Phospho);C5(Carbamidomethyl)			1362.65	1	T(4): 100.0	437	DHB_500ug_1h	R1	F1
GYDVVSGGTDNHLFLLSLIK	ABYAL2769	glyA;glyA2	serine hydroxymethyltransferase	ABYAL2769-Y306	1	Y2(Phospho)	Y2(Phospho)			2228.09	1	Y(2): 100.0; S(6): 0.0; T(9): 0.0; S(17): 0.0	282	DHB_500ug_1h	R1	F4
IALKDAGLSTSDISDVILVGGQSR	ABYAL3518	dnaK	chaperone protein DnaK	ABYAL3518-S329	2	S9(Phospho)	S9(Phospho)			2495.27	0.3	S(9): 33.3; T(10): 33.3; S(11): 33.3; S(14): 0.0; S(23): 0.0	360	DHB_500ug_1h	R1	F2
IASGEMLGKDQPVILQLLEVPVEK	ABYAL3587	mdh;mdh_1;mdh_2	Malate dehydrogenase	ABYAL3587-S26	1	S3(Phospho);M6(Oxidation)	S3(Phospho);M6(Oxidation)			2702.4	1	S(3): 100.0	229	DHB_500ug_1h	R1	F2
IDPTHTATVFSWNHFGFSTPSANFSDIQGVIK	ABYAL1799	yceI	Protein YceI	ABYAL1799-S38	2	S11(Phospho)	S11(Phospho)			3601.67	0	T(4): 0.0; T(6): 0.0; T(8): 99.1; S(11): 0.9; S(18): 0.0; T(19): 0.0; S(21): 0.0; S(25): 0.0	385	DHB_500ug_1h	R1	F2
IFTLHADHEQNASTSTVR	ABYAL3228	gltA	citrate synthase	ABYAL3228-T228	2	T3(Phospho)	T3(Phospho)			2106.96	1	T(3): 100.0; S(13): 0.0; T(14): 0.0; S(15): 0.0; T(16): 0.0	263	DHB_500ug_1h	R1	F2
INMTERTLAR	ABYAL3601	ripA_1	Putative HTH-type transcriptional regulator (AraC family)	ABYAL3601-T206	1	M3(Oxidation);T4(Phospho)	M3(Oxidation);T4(Phospho)			1300.61	1	T(4): 99.1; T(7): 0.9	88	DHB_500ug_1h	R1	F2
IVGEPDHTVKPYAAVVEDMCYEEQGLIPMPEK	ABYAL1976	aacA4;iucB;mbtK	Alcaligin biosynthesis complex, short chain	ABYAL1976-Y163	1	C20(Carbamidomethyl);Y21(Phospho)	C20(Carbamidomethyl);Y21(Phospho)			3724.7	1	T(8): 0.0; Y(12): 0.0; Y(21): 100.0	414	DHB_500ug_1h	R1	F2
IVGEPDHTVKPYAAVVEDMCYEEQGLIPMPEK	ABYAL1976	aacA4;iucB;mbtK	Alcaligin biosynthesis complex, short chain	ABYAL1976-Y163	1	C20(Carbamidomethyl);Y21(Phospho);M29(Oxidation)	C20(Carbamidomethyl);Y21(Phospho);M29(Oxidation)			3740.7	1	T(8): 0.0; Y(12): 0.0; Y(21): 100.0	344	DHB_500ug_1h	R1	F2
LGVEIYGVSTDTHFTHK	ABYAL1416	ahpC	alkyl hydroperoxide reductase, AhpC component	ABYAL1416-Y69	3	Y6(Phospho)	Y6(Phospho)			1983.91	1	Y(6): 100.0; S(9): 0.0; T(10): 0.0; T(12): 0.0; T(15): 0.0	356	DHB_500ug_1h	R1	F2
LGVEIYGVSTDTHFTHK	ABYAL1416	ahpC	alkyl hydroperoxide reductase, AhpC component	ABYAL1416-S72	3	S9(Phospho)	S9(Phospho)			1983.91	0	Y(6): 100.0; S(9): 0.0; T(10): 0.0; T(12): 0.0; T(15): 0.0	216	DHB_500ug_1h	R1	F2
LHEASFWSQGQSDFLK	ABYAL3586		conserved protein of unknown function	ABYAL3586-S43	1	S5(Phospho)	S5(Phospho)			1959.85	1	S(5): 100.0; S(8): 0.0; S(12): 0.0	264	DHB_500ug_1h	R1	F2
LILGSFAQDVLNSTK	ABYAL2499		Universal stress protein	ABYAL2499-S129	1	S5(Phospho)	S5(Phospho)			1685.84	1	S(5): 100.0; S(13): 0.0; T(14): 0.0	274	DHB_500ug_1h	R1	F4
LSGCVLHNGLVYVSGQVPTNLDADAK	ABYAL1241		RutC family protein HD_0322	ABYAL1241-S23	1	S2(Phospho);C4(Carbamidomethyl)	S2(Phospho);C4(Carbamidomethyl)			2807.35	1	S(2): 100.0; Y(12): 0.0; S(14): 0.0; T(19): 0.0	433	DHB_500ug_1h	R1	F2
NKSEQAIFTISPEATVLEAITIMAEK	ABYAL2303	guaB_1;guaB_2	CBS domain protein	ABYAL2303-T18	2	T9(Phospho)	T9(Phospho)			2914.44	1	S(3): 0.0; T(9): 100.0; S(11): 0.0; T(15): 0.0; T(21): 0.0	376	DHB_500ug_1h	R1	F1
NMITGAAQMDGAILVCAATDGPMPQTR	ABYAL0303;ABYAL1009	tuf;tuf-1;tuf-2;tuf_1;tuf1;tuf1_1;tuf1_2;tuf2;tuf3;tufA;tufA_1;tufA_2;tufB;tufB_1;tufB_2	translation elongation factor Tu 2	ABYAL0303-T109	9	C16(Carbamidomethyl);T19(Phospho)	C16(Carbamidomethyl);T19(Phospho)			2870.28	1	T(4): 0.0; T(19): 100.0; T(26): 0.0	359	DHB_500ug_1h	R1	F1;F2;F3;F4
NMITGAAQMDGAILVCAATDGPMPQTR	ABYAL0303;ABYAL1009	tuf;tuf-1;tuf-2;tuf_1;tuf1;tuf1_1;tuf1_2;tuf2;tuf3;tufA;tufA_1;tufA_2;tufB;tufB_1;tufB_2	translation elongation factor Tu 2	ABYAL0303-T109	1	M2(Oxidation);C16(Carbamidomethyl);T19(Phospho);M23(Oxidation)	M2(Oxidation);C16(Carbamidomethyl);T19(Phospho);M23(Oxidation)			2902.26	1	T(4): 0.0; T(19): 100.0; T(26): 0.0	264	DHB_500ug_1h	R1	F2
QDTLTAELENPFILLVDKK	ABYAL3179	cpn60;groEL;groL;htpB	chaperonin GroEL	ABYAL3179-T210	2	T3(Phospho)	T3(Phospho)			2267.15	1	T(3): 99.3; T(5): 0.7	418	DHB_500ug_1h	R1	F2
SALEHAASVAGLMLTTECMITDIPEDKPAAPDMGGMGGMGGMM	ABYAL3179	cpn60;groEL;groL;htpB	chaperonin GroEL	ABYAL3179-T522	2	C18(Carbamidomethyl);T21(Phospho)	C18(Carbamidomethyl);T21(Phospho)			4431.89	1	S(1): 0.0; S(8): 0.0; T(15): 0.0; T(16): 1.2; T(21): 98.8	376	DHB_500ug_1h	R1	F1
SALEHAASVAGLMLTTECMITDIPEDKPAAPDMGGMGGMGGMM	ABYAL3179	cpn60;groEL;groL;htpB	chaperonin GroEL	ABYAL3179-T522	2	C18(Carbamidomethyl);T21(Phospho);M43(Oxidation)	C18(Carbamidomethyl);T21(Phospho);M43(Oxidation)			4447.89	1	S(1): 0.0; S(8): 0.0; T(15): 1.2; T(16): 1.2; T(21): 97.5	330	DHB_500ug_1h	R1	F2
SALEHAASVAGLMLTTECMITDIPEDKPAAPDMGGMGGMGGMM	ABYAL3179	cpn60;groEL;groL;htpB	chaperonin GroEL	ABYAL3179-T522	3	C18(Carbamidomethyl);T21(Phospho);M39(Oxidation);M42(Oxidation);M43(Oxidation)	C18(Carbamidomethyl);T21(Phospho);M39(Oxidation);M42(Oxidation);M43(Oxidation)			4479.88	0.5	S(1): 0.0; S(8): 0.0; T(15): 0.6; T(16): 49.7; T(21): 49.7	333	DHB_500ug_1h	R1	F2
SALEHAASVAGLMLTTECMITDIPEDKPAAPDMGGMGGMGGMM	ABYAL3179	cpn60;groEL;groL;htpB	chaperonin GroEL	ABYAL3179-T522	3	C18(Carbamidomethyl);T21(Phospho);M39(Oxidation);M42(Oxidation)	C18(Carbamidomethyl);T21(Phospho);M39(Oxidation);M42(Oxidation)			4463.9	1	S(1): 0.0; S(8): 0.0; T(15): 1.4; T(16): 1.4; T(21): 97.2	305	DHB_500ug_1h	R1	F1
THLQDATPLTLGQEFSGYVSQLEHGLVR	ABYAL2362	fumC	fumarase C	ABYAL2362-T195	4	T10(Phospho)	T10(Phospho)			3176.53	0	T(1): 0.0; T(7): 97.5; T(10): 0.8; S(16): 0.8; Y(18): 0.8; S(20): 0.0	279	DHB_500ug_1h	R1	F1;F2
THLQDATPLTLGQEFSGYVSQLEHGLVR	ABYAL2362	fumC	fumarase C	ABYAL2362-S201	4	S16(Phospho)	S16(Phospho)			3176.53	0	T(1): 0.0; T(7): 97.5; T(10): 0.8; S(16): 0.8; Y(18): 0.8; S(20): 0.0	279	DHB_500ug_1h	R1	F1
VGTVDHLEGENQLKLTK	ABYAL2687		conserved protein of unknown function	ABYAL2687-T25	1	T3(Phospho)	T3(Phospho)			1960.96	0.5	T(3): 50.0; T(16): 50.0	152	DHB_500ug_1h	R1	F2
VLDGACMVYCAVGGVQPQSETVWR	ABYAL1008	fusA	elongation factor G	ABYAL1008-Y113	2	Y9(Phospho);C10(Carbamidomethyl)	Y9(Phospho);C10(Carbamidomethyl)			2705.19	1	Y(9): 100.0; S(19): 0.0; T(21): 0.0	227	DHB_500ug_1h	R1	F4
VMDGSFANQVLGQIHLFQEK	ABYAL2802	ahcY;sahH	Adenosylhomocysteinase	ABYAL2802-S381	1	M2(Oxidation);S5(Phospho)	M2(Oxidation);S5(Phospho)			2357.09	1	S(5): 100.0	188	DHB_500ug_1h	R1	F2
EGTQIDRVVLDCITSLQNGADLLWIETPTPNVQEIAHMVNRVK	ABYAL1163	aceA;icl_2	Isocitrate lyase	ABYAL1163-S341	2	C12(Carbamidomethyl);S15(Phospho)/T14(Phospho)	S15(Phospho)/T14(Phospho)	X		4953.47	0.5	T(3): 0.0; T(14): 50.0; S(15): 50.0; T(27): 0.0; T(29): 0.0	345	DHB_500ug_1h	R2	F1
QLTENTFADKVFFCNSGAEANEAALKLAR	ABYAL1262;ABYAL3703			ABYAL1262-S105-T92-T95|ABYAL3703-S25-T12-T15	1	C14(Carbamidomethyl);S16(Phospho)/T3(Phospho)/T6(Phospho)	S16(Phospho)/T3(Phospho)/T6(Phospho)	X		3295.55	0.3	T(3): 33.3; T(6): 33.3; S(16): 33.3	299	DHB_500ug_1h	R2	F2
HLILAAIEEWPHIPVVMHQDHGTSPDVCQR	ABYAL1824	fba;fbaA;fda	Fructose-bisphosphate aldolase	ABYAL1824-S87-T86	2	S24(Phospho)/T23(Phospho);C28(Carbamidomethyl)	S24(Phospho)/T23(Phospho)	X		3565.69	1	T(23): 1.1; S(24): 98.9	267	DHB_500ug_1h	R2	F1
DGAHVICLDVPQQQADLDRVAADISGSTLAIDITAADAGEKIK	ABYAL2487	fabG	3-oxoacyl-(acyl-carrier protein) reductase	ABYAL2487-T275-S272-S274	3	C7(Carbamidomethyl);T28(Phospho)/S25(Phospho)/S27(Phospho)	T28(Phospho)/S25(Phospho)/S27(Phospho)	X		4541.23	0.3	S(25): 33.3; S(27): 33.3; T(28): 33.3; T(34): 0.0	240	DHB_500ug_1h	R2	F1
AGFLTDPTIQTPIFVR	ABYAL1639	katE	catalase II	ABYAL1639-T120	2	T5(Phospho)	T5(Phospho)			1855.93	1	T(5): 100.0; T(8): 0.0; T(11): 0.0	247	DHB_500ug_30min	R1	F8
AGLSDPNRPSGSFLFLGPTGVGK	ABYAL1393	clpB;clpB_1;clpB_2;clpC	ClpB chaperone	ABYAL1393-S590	1	S4(Phospho)	S4(Phospho)			2354.15	0	S(4): 0.0; S(10): 0.0; S(12): 0.0; T(19): 100.0	144	DHB_500ug_30min	R1	F3
ALTMLASVLQAPISK	ABYAL0308	l10p;rplJ	50S ribosomal subunit protein L10	ABYAL0308-T139	1	T3(Phospho);M4(Oxidation)	T3(Phospho);M4(Oxidation)			1638.85	1	T(3): 100.0; S(7): 0.0; S(14): 0.0	122	DHB_500ug_30min	R1	F8
DAGLSTSDISDVILVGGQSR	ABYAL3518	dnaK	chaperone protein DnaK	ABYAL3518-S329	1	S5(Phospho)	S5(Phospho)			2069.97	0.5	S(5): 49.8; T(6): 49.8; S(7): 0.4; S(10): 0.0; S(19): 0.0	258	DHB_500ug_30min	R1	F3
EFGGNGIMVTASHNPK	ABYAL1027	algC	Phosphomannomutase	ABYAL1027-S104	1	S12(Phospho)	S12(Phospho)			1738.76	1	T(10): 0.0; S(12): 100.0	215	DHB_500ug_30min	R1	F1
ELLSTYDFPGDDTPVIR	ABYAL0303;ABYAL1009	tuf;tuf-1;tuf-2;tuf_1;tuf1;tuf1_1;tuf1_2;tuf2;tuf3;tufA;tufA_1;tufA_2;tufB;tufB_1;tufB_2	translation elongation factor Tu 2	ABYAL0303-S159	1	S4(Phospho)	S4(Phospho)			2017.91	1	S(4): 99.5; T(5): 0.5; Y(6): 0.0; T(13): 0.0	208	DHB_500ug_30min	R1	F8
GGRTCHAAIIAR	ABYAL2609	ppsA	phosphoenolpyruvate synthetase	ABYAL2609-T416	2	T4(Phospho);C5(Carbamidomethyl)	T4(Phospho);C5(Carbamidomethyl)			1362.65	1	T(4): 100.0	526	DHB_500ug_30min	R1	F1
IQYPLIGDPTWTLSK	ABYAL1416	ahpC	alkyl hydroperoxide reductase, AhpC component	ABYAL1416-Y94	1	Y3(Phospho)	Y3(Phospho)			1811.89	1	Y(3): 100.0; T(10): 0.0; T(12): 0.0; S(14): 0.0	183	DHB_500ug_30min	R1	F4
LFEQTMNKDK	ABYAL3428		Lipopolysaccharide biosynthesis protein	ABYAL3428-T248	1	T5(Phospho);M6(Oxidation)	T5(Phospho);M6(Oxidation)			1349.58	1	T(5): 100.0	196	DHB_500ug_30min	R1	F5
LGVEIYGVSTDTHFTHK	ABYAL1416	ahpC	alkyl hydroperoxide reductase, AhpC component	ABYAL1416-Y69	1	Y6(Phospho)	Y6(Phospho)			1983.91	1	Y(6): 100.0; S(9): 0.0; T(10): 0.0; T(12): 0.0; T(15): 0.0	300	DHB_500ug_30min	R1	F1
LILGSFAQDVLNSTK	ABYAL2499		Universal stress protein	ABYAL2499-S129	2	S5(Phospho)	S5(Phospho)			1685.84	1	S(5): 100.0; S(13): 0.0; T(14): 0.0	215	DHB_500ug_30min	R1	F5;F8
NMITGAAQMDGAILVCAATDGPMPQTR	ABYAL0303;ABYAL1009	tuf;tuf-1;tuf-2;tuf_1;tuf1;tuf1_1;tuf1_2;tuf2;tuf3;tufA;tufA_1;tufA_2;tufB;tufB_1;tufB_2	translation elongation factor Tu 2	ABYAL0303-T109	11	C16(Carbamidomethyl);T19(Phospho)	C16(Carbamidomethyl);T19(Phospho)			2870.28	1	T(4): 0.0; T(19): 100.0; T(26): 0.0	372	DHB_500ug_30min	R1	F1;F3;F5;F6;F7
NMITGAAQMDGAILVCAATDGPMPQTR	ABYAL0303;ABYAL1009	tuf;tuf-1;tuf-2;tuf_1;tuf1;tuf1_1;tuf1_2;tuf2;tuf3;tufA;tufA_1;tufA_2;tufB;tufB_1;tufB_2	translation elongation factor Tu 2	ABYAL0303-T109	8	M9(Oxidation);C16(Carbamidomethyl);T19(Phospho)	M9(Oxidation);C16(Carbamidomethyl);T19(Phospho)			2886.26	1	T(4): 0.0; T(19): 100.0; T(26): 0.0	266	DHB_500ug_30min	R1	F3;F5;F6;F7
NMITGAAQMDGAILVCAATDGPMPQTR	ABYAL0303;ABYAL1009	tuf;tuf-1;tuf-2;tuf_1;tuf1;tuf1_1;tuf1_2;tuf2;tuf3;tufA;tufA_1;tufA_2;tufB;tufB_1;tufB_2	translation elongation factor Tu 2	ABYAL0303-T94	11	T4(Phospho);C16(Carbamidomethyl)	T4(Phospho);C16(Carbamidomethyl)			2870.27	0	T(4): 0.0; T(19): 100.0; T(26): 0.0	184	DHB_500ug_30min	R1	F5
NMITGAAQMDGAILVCAATDGPMPQTR	ABYAL0303;ABYAL1009	tuf;tuf-1;tuf-2;tuf_1;tuf1;tuf1_1;tuf1_2;tuf2;tuf3;tufA;tufA_1;tufA_2;tufB;tufB_1;tufB_2	translation elongation factor Tu 2	ABYAL0303-T94	8	T4(Phospho);M9(Oxidation);C16(Carbamidomethyl)	T4(Phospho);M9(Oxidation);C16(Carbamidomethyl)			2886.28	0	T(4): 0.0; T(19): 100.0; T(26): 0.0	216	DHB_500ug_30min	R1	F5
NVHLSGGVGIGGVLEPLQANPTIIEDNCFIGAR	ABYAL3027	dapD	tetrahydrodipicolinate succinylase	ABYAL3027-T176	3	T22(Phospho);C28(Carbamidomethyl)	T22(Phospho);C28(Carbamidomethyl)			3497.73	1	S(5): 0.0; T(22): 100.0	413	DHB_500ug_30min	R1	F2
QVPETVPACR	ABYAL1120	metH	cobalamin-dependent methionine synthase	ABYAL1120-T333	1	T5(Phospho)	T5(Phospho)			1179.52	1	T(5): 100.0	111	DHB_500ug_30min	R1	F6
SALEHAASVAGLMLTTECMITDIPEDKPAAPDMGGMGGMGGMM	ABYAL3179	cpn60;groEL;groL;htpB	chaperonin GroEL	ABYAL3179-T522	4	C18(Carbamidomethyl);T21(Phospho)	C18(Carbamidomethyl);T21(Phospho)			4431.89	1	S(1): 0.0; S(8): 0.0; T(15): 0.0; T(16): 0.0; T(21): 100.0	393	DHB_500ug_30min	R1	F1
SALEHAASVAGLMLTTECMITDIPEDKPAAPDMGGMGGMGGMM	ABYAL3179	cpn60;groEL;groL;htpB	chaperonin GroEL	ABYAL3179-T522	12	C18(Carbamidomethyl);T21(Phospho);M43(Oxidation)	C18(Carbamidomethyl);T21(Phospho);M43(Oxidation)			4447.9	1	S(1): 0.0; S(8): 0.0; T(15): 0.0; T(16): 1.1; T(21): 98.9	401	DHB_500ug_30min	R1	F1;F2
SALEHAASVAGLMLTTECMITDIPEDKPAAPDMGGMGGMGGMM	ABYAL3179	cpn60;groEL;groL;htpB	chaperonin GroEL	ABYAL3179-T522	4	C18(Carbamidomethyl);T21(Phospho);M36(Oxidation);M39(Oxidation);M42(Oxidation)	C18(Carbamidomethyl);T21(Phospho);M36(Oxidation);M39(Oxidation);M42(Oxidation)			4479.88	0	S(1): 0.0; S(8): 0.0; T(15): 49.6; T(16): 49.6; T(21): 0.7	314	DHB_500ug_30min	R1	F1;F2
SALEHAASVAGLMLTTECMITDIPEDKPAAPDMGGMGGMGGMM	ABYAL3179	cpn60;groEL;groL;htpB	chaperonin GroEL	ABYAL3179-T516	4	T15(Phospho);C18(Carbamidomethyl);M39(Oxidation);M42(Oxidation)	T15(Phospho);C18(Carbamidomethyl);M39(Oxidation);M42(Oxidation)			4463.88	0.5	S(1): 0.0; S(8): 0.0; T(15): 49.7; T(16): 49.7; T(21): 0.7	335	DHB_500ug_30min	R1	F1
SALEHAASVAGLMLTTECMITDIPEDKPAAPDMGGMGGMGGMM	ABYAL3179	cpn60;groEL;groL;htpB	chaperonin GroEL	ABYAL3179-T522	4	C18(Carbamidomethyl);T21(Phospho);M39(Oxidation);M42(Oxidation);M43(Oxidation)	C18(Carbamidomethyl);T21(Phospho);M39(Oxidation);M42(Oxidation);M43(Oxidation)			4479.88	1	S(1): 0.0; S(8): 0.0; T(15): 1.4; T(16): 1.4; T(21): 97.2	291	DHB_500ug_30min	R1	F1
SALEHAASVAGLMLTTECMITDIPEDKPAAPDMGGMGGMGGMM	ABYAL3179	cpn60;groEL;groL;htpB	chaperonin GroEL	ABYAL3179-T517	4	T16(Phospho);C18(Carbamidomethyl);M39(Oxidation);M42(Oxidation);M43(Oxidation)	T16(Phospho);C18(Carbamidomethyl);M39(Oxidation);M42(Oxidation);M43(Oxidation)			4479.88	0	S(1): 0.0; S(8): 0.0; T(15): 1.4; T(16): 1.4; T(21): 97.2	272	DHB_500ug_30min	R1	F1
SYQQYCAFNDDINKHIYLR	ABYAL0162	maeA	malate dehydrogenase, NAD-requiring	ABYAL0162-Y64	1	Y5(Phospho);C6(Carbamidomethyl)	Y5(Phospho);C6(Carbamidomethyl)			2528.12	1	S(1): 0.0; Y(2): 0.0; Y(5): 100.0; Y(17): 0.0	294	DHB_500ug_30min	R1	F1
THLQDATPLTLGQEFSGYVSQLEHGLVR	ABYAL2362	fumC	fumarase C	ABYAL2362-T195	4	T10(Phospho)	T10(Phospho)			3176.53	0	T(1): 0.0; T(7): 100.0; T(10): 0.0; S(16): 0.0; Y(18): 0.0; S(20): 0.0	351	DHB_500ug_30min	R1	F1
VEPALANAQDKLVGGLHLPNDETGDCYLFTNALAQIAK	ABYAL0118	dadA	nucleoside diphosphate kinase	ABYAL0118-Y201	2	C26(Carbamidomethyl);Y27(Phospho)	C26(Carbamidomethyl);Y27(Phospho)			4147.02	0.5	T(23): 50.0; Y(27): 50.0; T(30): 0.0	412	DHB_500ug_30min	R1	F1
VLDGACMVYCAVGGVQPQSETVWR	ABYAL1008	fusA	elongation factor G	ABYAL1008-Y113	4	M7(Oxidation);Y9(Phospho);C10(Carbamidomethyl)	M7(Oxidation);Y9(Phospho);C10(Carbamidomethyl)			2721.18	1	Y(9): 100.0; S(19): 0.0; T(21): 0.0	292	DHB_500ug_30min	R1	F4;F8
VPTLGVIPECPSVLQASNEGKPVILYSETK	ABYAL1020	minD;cps4D_1;cps4D_2	Z-ring positioning protein MinD	ABYAL1020-S224	1	C10(Carbamidomethyl);S12(Phospho)	C10(Carbamidomethyl);S12(Phospho)			3305.67	1	T(3): 0.0; S(12): 100.0; S(17): 0.0; Y(26): 0.0; S(27): 0.0; T(29): 0.0	440	DHB_500ug_30min	R1	F3
WKEGEATLAPSIDLVGKI	ABYAL1416	ahpC	alkyl hydroperoxide reductase, AhpC component	ABYAL1416-T176	1	T7(Phospho)	T7(Phospho)			2007.01	0.5	T(7): 50.0; S(11): 50.0	219	DHB_500ug_30min	R1	F3
ALTMLASVLQAPISK	ABYAL0308	l10p;rplJ	50S ribosomal subunit protein L10	ABYAL0308-T139	1	T3(Phospho);M4(Oxidation)	T3(Phospho);M4(Oxidation)			1638.85	1	T(3): 100.0; S(7): 0.0; S(14): 0.0	148	DHB_500ug_15min	R1	F9
ALTNEEILNAVAEK	ABYAL0309	l7p;rplL	50S ribosomal subunit protein L12	ABYAL0309-T4	3	T3(Phospho)	T3(Phospho)			1594.77	1	T(3): 100.0	263	DHB_500ug_15min	R1	F7;F8;F16
AVEELGSDLIVIGSHGR	ABYAL2499		Universal stress protein	ABYAL2499-S109	2	S7(Phospho)	S7(Phospho)			1831.89	1	S(7): 100.0; S(14): 0.0	411	DHB_500ug_15min	R1	F7;F9
CSEFGDAIIQHMED	ABYAL2958	icd	isocitrate dehydrogenase	ABYAL2958-S406	1	S2(Phospho)	S2(Phospho)			1674.61	1	S(2): 100.0	222	DHB_500ug_15min	R1	F3
DCHFIFGDVATASIIEETTTK	ABYAL1419	fabH	Beta-ketodecanoyl-[acyl-carrier-protein] synthase	ABYAL1419-T204	1	C2(Carbamidomethyl);T11(Phospho)	C2(Carbamidomethyl);T11(Phospho)			2435.09	1	T(11): 100.0; S(13): 0.0; T(18): 0.0; T(19): 0.0; T(20): 0.0	138	DHB_500ug_15min	R1	F14
DIASSGIYPAIDPLDSTSR	ABYAL0178	atpD;atpD1;yscN	ATP synthase F1 complex subunit beta	ABYAL0178-S332	18	S4(Phospho)	S4(Phospho)			2057.93	0.5	S(4): 50.0; S(5): 50.0; Y(8): 0.0; S(16): 0.0; T(17): 0.0; S(18): 0.0	332	DHB_500ug_15min	R1	F4;F5;F6;F7;F9;F10
EAYPGDVFYLHSR	ABYAL0176	atpA	ATP synthase F1 complex subunit alpha	ABYAL0176-Y292	1	Y3(Phospho)	Y3(Phospho)			1633.7	1	Y(3): 100.0; Y(9): 0.0; S(12): 0.0	289	DHB_500ug_15min	R1	F7
EFGGNGIMVTASHNPK	ABYAL1027	algC	Phosphomannomutase	ABYAL1027-S104	1	S12(Phospho)	S12(Phospho)			1738.76	1	T(10): 0.0; S(12): 100.0	367	DHB_500ug_15min	R1	F1
EGLTVLQYFISTHGAR	ABYAL0311	rpoC	RNA polymerase subunit beta'	ABYAL0311-T773	1	T4(Phospho)	T4(Phospho)			1871.9	1	T(4): 100.0; Y(8): 0.0; S(11): 0.0; T(12): 0.0	301	DHB_500ug_15min	R1	F7
ELLSTYDFPGDDTPVIR	ABYAL0303;ABYAL1009	tuf;tuf-1;tuf-2;tuf_1;tuf1;tuf1_1;tuf1_2;tuf2;tuf3;tufA;tufA_1;tufA_2;tufB;tufB_1;tufB_2	translation elongation factor Tu 2	ABYAL0303-S159	15	S4(Phospho)	S4(Phospho)			2017.91	1	S(4): 100.0; T(5): 0.0; Y(6): 0.0; T(13): 0.0	290	DHB_500ug_15min	R1	F4;F5;F6;F7;F9;F10
ELLSTYDFPGDDTPVIR	ABYAL0303;ABYAL1009	tuf;tuf-1;tuf-2;tuf_1;tuf1;tuf1_1;tuf1_2;tuf2;tuf3;tufA;tufA_1;tufA_2;tufB;tufB_1;tufB_2	translation elongation factor Tu 2	ABYAL0303-T160	15	T5(Phospho)	T5(Phospho)			2017.91	0	S(4): 100.0; T(5): 0.0; Y(6): 0.0; T(13): 0.0	243	DHB_500ug_15min	R1	F7
ENTVIVDGAGDAAAIAER	ABYAL3179	cpn60;groEL;groL;htpB	chaperonin GroEL	ABYAL3179-T330	1	T3(Phospho)	T3(Phospho)			1851.84	1	T(3): 100.0	243	DHB_500ug_15min	R1	F6
FFSQPFHVAEVFTGAPGK	ABYAL0178	atpD;atpD1;yscN	ATP synthase F1 complex subunit beta	ABYAL0178-S406	2	S3(Phospho)	S3(Phospho)			2045.94	1	S(3): 100.0; T(13): 0.0	397	DHB_500ug_15min	R1	F4
FIVLGANPNNLQSLDALQK	ABYAL3356	mscL	Large-conductance mechanosensitive channel	ABYAL3356-S71	1	S13(Phospho)	S13(Phospho)			2135.08	1	S(13): 100.0	208	DHB_500ug_15min	R1	F4
GCEQPSGYTEPLLHAAR	ABYAL1916	glcB	malate synthase G	ABYAL1916-S701	2	C2(Carbamidomethyl);S6(Phospho)	C2(Carbamidomethyl);S6(Phospho)			1965.85	1	S(6): 100.0; Y(8): 0.0; T(9): 0.0	197	DHB_500ug_15min	R1	F3
GGRTCHAAIIAR	ABYAL2609	ppsA	phosphoenolpyruvate synthetase	ABYAL2609-T416	2	T4(Phospho);C5(Carbamidomethyl)	T4(Phospho);C5(Carbamidomethyl)			1362.65	1	T(4): 100.0	293	DHB_500ug_15min	R1	F1
GITINTSHVEYDSPTR	ABYAL0303;ABYAL1009	tuf;tuf-1;tuf-2;tuf_1;tuf1;tuf1_1;tuf1_2;tuf2;tuf3;tufA;tufA_1;tufA_2;tufB;tufB_1;tufB_2	translation elongation factor Tu 2	ABYAL0303-T62	5	T3(Phospho)	T3(Phospho)			1869.83	1	T(3): 100.0; T(6): 0.0; S(7): 0.0; Y(11): 0.0; S(13): 0.0; T(15): 0.0	395	DHB_500ug_15min	R1	F4;F5;F7
GLTVTSTNAPISVPVGTATLGR	ABYAL0178	atpD;atpD1;yscN	ATP synthase F1 complex subunit beta	ABYAL0178-T66	6	T3(Phospho)	T3(Phospho)			2192.12	1	T(3): 100.0; T(5): 0.0; S(6): 0.0; T(7): 0.0; S(12): 0.0; T(17): 0.0; T(19): 0.0	286	DHB_500ug_15min	R1	F4;F7;F10
HYAHVDCPGHADYVK	ABYAL0303;ABYAL1009	tuf;tuf-1;tuf-2;tuf_1;tuf1;tuf1_1;tuf1_2;tuf2;tuf3;tufA;tufA_1;tufA_2;tufB;tufB_1;tufB_2	translation elongation factor Tu 2	ABYAL0303-Y77	1	Y2(Phospho)	Y2(Phospho)			1791.72	0	Y(2): 0.0; Y(13): 100.0	165	DHB_500ug_15min	R1	F1
HYAHVDCPGHADYVK	ABYAL0303;ABYAL1009	tuf;tuf-1;tuf-2;tuf_1;tuf1;tuf1_1;tuf1_2;tuf2;tuf3;tufA;tufA_1;tufA_2;tufB;tufB_1;tufB_2	translation elongation factor Tu 2	ABYAL0303-Y77	1	Y2(Phospho);C7(Carbamidomethyl)	Y2(Phospho);C7(Carbamidomethyl)			1848.74	1	Y(2): 99.3; Y(13): 0.7	181	DHB_500ug_15min	R1	F1
IDAAADHAADATAK	ABYAL1410		conserved protein of unknown function	ABYAL1410-T79	1	T12(Phospho)	T12(Phospho)			1420.6	1	T(12): 100.0	291	DHB_500ug_15min	R1	F7
IDAQGYGSSNPIADNSTASGR	ABYAL1024	yiaD	putative lipoprotein YiaD	ABYAL1024-Y188	1	Y6(Phospho)	Y6(Phospho)			2160.91	1	Y(6): 100.0; S(8): 0.0; S(9): 0.0; S(16): 0.0; T(17): 0.0; S(19): 0.0	84	DHB_500ug_15min	R1	F7
IINEPTAAALAFGMDKK	ABYAL3518	dnaK	chaperone protein DnaK	ABYAL3518-T172	1	T6(Phospho)	T6(Phospho)			1869.91	1	T(6): 100.0	308	DHB_500ug_15min	R1	F4
IINEPTAAALAFGMDKK	ABYAL3518	dnaK	chaperone protein DnaK	ABYAL3518-T172	2	T6(Phospho);M14(Oxidation)	T6(Phospho);M14(Oxidation)			1885.9	1	T(6): 100.0	266	DHB_500ug_15min	R1	F5;F7
IQYPLIGDPTWTLSK	ABYAL1416	ahpC	alkyl hydroperoxide reductase, AhpC component	ABYAL1416-Y94	2	Y3(Phospho)	Y3(Phospho)			1811.89	1	Y(3): 100.0; T(10): 0.0; T(12): 0.0; S(14): 0.0	242	DHB_500ug_15min	R1	F4;F7
IVMGTYATNQYSTAAQR	ABYAL3667	ttg2D	Putative toluene tolerance protein (Ttg2D)	ABYAL3667-T89	1	M3(Oxidation);T5(Phospho)	M3(Oxidation);T5(Phospho)			1970.86	1	T(5): 99.5; Y(6): 0.5; T(8): 0.0; Y(11): 0.0; S(12): 0.0; T(13): 0.0	213	DHB_500ug_15min	R1	F16
KYGAFSK	ABYAL3346	ygfZ	Aminomethyltransferase	ABYAL3346-S85	1	S6(Phospho)	S6(Phospho)			880.398	1	Y(2): 0.0; S(6): 100.0	146	DHB_500ug_15min	R1	F2
LFEQSNAKVR	ABYAL1417	hrpA	putative RNA helicase	ABYAL1417-S40	1	S5(Phospho)	S5(Phospho)			1271.62	1	S(5): 100.0	198	DHB_500ug_15min	R1	F6
LFEQTMNKDK	ABYAL3428		Lipopolysaccharide biosynthesis protein	ABYAL3428-T248	2	T5(Phospho);M6(Oxidation)	T5(Phospho);M6(Oxidation)			1349.58	1	T(5): 100.0	199	DHB_500ug_15min	R1	F5;F7
LGVEIYGVSTDTHFTHK	ABYAL1416	ahpC	alkyl hydroperoxide reductase, AhpC component	ABYAL1416-Y69	1	Y6(Phospho)	Y6(Phospho)			1983.91	1	Y(6): 100.0; S(9): 0.0; T(10): 0.0; T(12): 0.0; T(15): 0.0	353	DHB_500ug_15min	R1	F1
LISANGLSDAAEKVVAAVKA	ABYAL3237	sucC;sucC_1	succinyl-CoA synthetase subunit beta	ABYAL3237-S371	1	S3(Phospho)	S3(Phospho)			2007.04	1	S(3): 100.0; S(8): 0.0	283	DHB_500ug_15min	R1	F4
LMAEHSGQDYDTIAR	ABYAL0510	clpP;clpP_1	ATP-dependent Clp protease proteolytic subunit	ABYAL0510-S165	1	M2(Oxidation);S6(Phospho)	M2(Oxidation);S6(Phospho)			1802.73	1	S(6): 100.0; Y(10): 0.0; T(12): 0.0	265	DHB_500ug_15min	R1	F4
LVGYVLK	ABYAL3208	ybaZ	DNA base-flipping protein	ABYAL3208-Y52	2	Y4(Phospho)	Y4(Phospho)			871.467	1	Y(4): 100.0	135	DHB_500ug_15min	R1	F7;F8
LYGGQPANFLDVGGGATK	ABYAL3237	sucC;sucC_1	succinyl-CoA synthetase subunit beta	ABYAL3237-Y280	1	Y2(Phospho)	Y2(Phospho)			1844.85	1	Y(2): 100.0; T(17): 0.0	213	DHB_500ug_15min	R1	F6
NILSAVGVTPDSLR	ABYAL1393	clpB;clpB_1;clpB_2;clpC	ClpB chaperone	ABYAL1393-S124	2	S4(Phospho)	S4(Phospho)			1521.76	1	S(4): 100.0; T(9): 0.0; S(12): 0.0	206	DHB_500ug_15min	R1	F7;F9
NKSEQAIFTISPEATVLEAITIMAEK	ABYAL2303	guaB_1;guaB_2	CBS domain protein	ABYAL2303-T18	1	T9(Phospho)	T9(Phospho)			2914.45	1	S(3): 0.0; T(9): 99.4; S(11): 0.6; T(15): 0.0; T(21): 0.0	394	DHB_500ug_15min	R1	F1
NMITGAAQMDGAILVCAATDGPMPQTR	ABYAL0303;ABYAL1009	tuf;tuf-1;tuf-2;tuf_1;tuf1;tuf1_1;tuf1_2;tuf2;tuf3;tufA;tufA_1;tufA_2;tufB;tufB_1;tufB_2	translation elongation factor Tu 2	ABYAL0303-T109	14	C16(Carbamidomethyl);T19(Phospho)	C16(Carbamidomethyl);T19(Phospho)			2870.27	1	T(4): 0.0; T(19): 100.0; T(26): 0.0	418	DHB_500ug_15min	R1	F2;F3;F4;F7;F8;F10;F13
NMITGAAQMDGAILVCAATDGPMPQTR	ABYAL0303;ABYAL1009	tuf;tuf-1;tuf-2;tuf_1;tuf1;tuf1_1;tuf1_2;tuf2;tuf3;tufA;tufA_1;tufA_2;tufB;tufB_1;tufB_2	translation elongation factor Tu 2	ABYAL0303-T109	14	C16(Carbamidomethyl);T19(Phospho);M23(Oxidation)	C16(Carbamidomethyl);T19(Phospho);M23(Oxidation)			2886.27	1	T(4): 0.0; T(19): 100.0; T(26): 0.0	252	DHB_500ug_15min	R1	F4;F11;F12;F13;F14;F15
NMITGAAQMDGAILVCAATDGPMPQTR	ABYAL0303;ABYAL1009	tuf;tuf-1;tuf-2;tuf_1;tuf1;tuf1_1;tuf1_2;tuf2;tuf3;tufA;tufA_1;tufA_2;tufB;tufB_1;tufB_2	translation elongation factor Tu 2	ABYAL0303-T109	4	M2(Oxidation);C16(Carbamidomethyl);T19(Phospho);M23(Oxidation)	M2(Oxidation);C16(Carbamidomethyl);T19(Phospho);M23(Oxidation)			2902.26	1	T(4): 0.0; T(19): 100.0; T(26): 0.0	383	DHB_500ug_15min	R1	F8;F13;F14
NMITGAAQMDGAILVCAATDGPMPQTR	ABYAL0303;ABYAL1009	tuf;tuf-1;tuf-2;tuf_1;tuf1;tuf1_1;tuf1_2;tuf2;tuf3;tufA;tufA_1;tufA_2;tufB;tufB_1;tufB_2	translation elongation factor Tu 2	ABYAL0303-T94		T4(Phospho);C16(Carbamidomethyl)	T4(Phospho);C16(Carbamidomethyl)			2870.27	1	T(4): 100.0; T(19): 0.0; T(26): 0.0	113	DHB_500ug_15min	R1	F10
NMITGAAQMDGAILVCAATDGPMPQTR	ABYAL0303;ABYAL1009	tuf;tuf-1;tuf-2;tuf_1;tuf1;tuf1_1;tuf1_2;tuf2;tuf3;tufA;tufA_1;tufA_2;tufB;tufB_1;tufB_2	translation elongation factor Tu 2	ABYAL0303-T94		T4(Phospho);M9(Oxidation);C16(Carbamidomethyl)	T4(Phospho);M9(Oxidation);C16(Carbamidomethyl)			2886.27	1	T(4): 100.0; T(19): 0.0; T(26): 0.0	167	DHB_500ug_15min	R1	F13
NMITGAAQMDGAILVCAATDGPMPQTR	ABYAL0303;ABYAL1009	tuf;tuf-1;tuf-2;tuf_1;tuf1;tuf1_1;tuf1_2;tuf2;tuf3;tufA;tufA_1;tufA_2;tufB;tufB_1;tufB_2	translation elongation factor Tu 2	ABYAL0303-T94		M2(Oxidation);T4(Phospho);M9(Oxidation);C16(Carbamidomethyl)	M2(Oxidation);T4(Phospho);M9(Oxidation);C16(Carbamidomethyl)			2902.27	1	T(4): 100.0; T(19): 0.0; T(26): 0.0	127	DHB_500ug_15min	R1	F13
NVHLSGGVGIGGVLEPLQANPTIIEDNCFIGAR	ABYAL3027	dapD	tetrahydrodipicolinate succinylase	ABYAL3027-T176	2	T22(Phospho);C28(Carbamidomethyl)	T22(Phospho);C28(Carbamidomethyl)			3497.73	1	S(5): 0.0; T(22): 100.0	326	DHB_500ug_15min	R1	F2
QDTLTAELENPFILLVDKK	ABYAL3179	cpn60;groEL;groL;htpB	chaperonin GroEL	ABYAL3179-T210	1	T3(Phospho)	T3(Phospho)			2267.15	1	T(3): 99.2; T(5): 0.8	224	DHB_500ug_15min	R1	F2
QLNSDPFNDFLAANER	ABYAL1852	rpsA	30S ribosomal subunit protein S1	ABYAL1852-S438	2	S4(Phospho)	S4(Phospho)			1930.83	1	S(4): 100.0	209	DHB_500ug_15min	R1	F5;F6
QVPETVPACR	ABYAL1120	metH	cobalamin-dependent methionine synthase	ABYAL1120-T333	2	T5(Phospho)	T5(Phospho)			1179.52	1	T(5): 100.0	132	DHB_500ug_15min	R1	F6;F7
SALEHAASVAGLMLTTECMITDIPEDKPAAPDMGGMGGMGGMM	ABYAL3179	cpn60;groEL;groL;htpB	chaperonin GroEL	ABYAL3179-T522	13	C18(Carbamidomethyl);T21(Phospho);M43(Oxidation)	C18(Carbamidomethyl);T21(Phospho);M43(Oxidation)			4447.89	0	S(1): 0.0; S(8): 0.0; T(15): 97.9; T(16): 1.1; T(21): 1.1	340	DHB_500ug_15min	R1	F1;F2
SALEHAASVAGLMLTTECMITDIPEDKPAAPDMGGMGGMGGMM	ABYAL3179	cpn60;groEL;groL;htpB	chaperonin GroEL	ABYAL3179-T522	17	C18(Carbamidomethyl);T21(Phospho);M39(Oxidation);M42(Oxidation);M43(Oxidation)	C18(Carbamidomethyl);T21(Phospho);M39(Oxidation);M42(Oxidation);M43(Oxidation)			4479.89	1	S(1): 0.0; S(8): 0.0; T(15): 1.1; T(16): 1.1; T(21): 97.8	372	DHB_500ug_15min	R1	F1;F2
SALEHAASVAGLMLTTECMITDIPEDKPAAPDMGGMGGMGGMM	ABYAL3179	cpn60;groEL;groL;htpB	chaperonin GroEL	ABYAL3179-T522		C18(Carbamidomethyl);T21(Phospho);M43(Oxidation)	C18(Carbamidomethyl);T21(Phospho);M43(Oxidation)			4447.88	1	S(1): 0.0; S(8): 0.0; T(15): 1.2; T(16): 1.2; T(21): 97.6	332	DHB_500ug_15min	R1	F2
SALEHAASVAGLMLTTECMITDIPEDKPAAPDMGGMGGMGGMM	ABYAL3179	cpn60;groEL;groL;htpB	chaperonin GroEL	ABYAL3179-T517		T16(Phospho);C18(Carbamidomethyl);M19(Oxidation)	T16(Phospho);C18(Carbamidomethyl);M19(Oxidation)			4447.87	1	S(1): 0.0; S(8): 0.0; T(15): 1.1; T(16): 97.7; T(21): 1.1	219	DHB_500ug_15min	R1	F2
SETFSDYFSQPR	ABYAL1639	katE	catalase II	ABYAL1639-S464	1	S1(Phospho)	S1(Phospho)			1543.6	0	S(1): 0.5; T(3): 99.5; S(5): 0.0; Y(7): 0.0; S(9): 0.0	202	DHB_500ug_15min	R1	F6
TEALQNILMPITQR	ABYAL3518	dnaK	chaperone protein DnaK	ABYAL3518-T587	1	T1(Phospho)	T1(Phospho)			1707.85	1	T(1): 100.0; T(12): 0.0	119	DHB_500ug_15min	R1	F4
TIVNELIK	ABYAL1511		NAD(P)H oxidoreductase YRKL / Flavodoxin 2	ABYAL1511-T19	3	T1(Phospho)	T1(Phospho)			1009.53	1	T(1): 100.0	138	DHB_500ug_15min	R1	F4;F7;F10
VKALCAEEGVDIETQIIQGEISSDGILK	ABYAL2499		Universal stress protein	ABYAL2499-T88	1	C5(Carbamidomethyl);T14(Phospho)	C5(Carbamidomethyl);T14(Phospho)			3095.53	1	T(14): 100.0; S(22): 0.0; S(23): 0.0	146	DHB_500ug_15min	R1	F14
VLDGACMVYCAVGGVQPQSETVWR	ABYAL1008	fusA	elongation factor G	ABYAL1008-Y113	6	C6(Carbamidomethyl);M7(Oxidation);Y9(Phospho)	C6(Carbamidomethyl);M7(Oxidation);Y9(Phospho)			2721.18	1	Y(9): 100.0; S(19): 0.0; T(21): 0.0	343	DHB_500ug_15min	R1	F5;F7
VLTAESENLDHETR	ABYAL3886		conserved protein of unknown function	ABYAL3886-T100	1	T3(Phospho)	T3(Phospho)			1693.73	1	T(3): 100.0; S(6): 0.0; T(13): 0.0	324	DHB_500ug_15min	R1	F4
VPTLGVIPECPSVLQASNEGKPVILYSETK	ABYAL1020	minD;cps4D_1;cps4D_2	Z-ring positioning protein MinD	ABYAL1020-S224	1	C10(Carbamidomethyl);S12(Phospho)	C10(Carbamidomethyl);S12(Phospho)			3305.68	1	T(3): 0.0; S(12): 100.0; S(17): 0.0; Y(26): 0.0; S(27): 0.0; T(29): 0.0	419	DHB_500ug_15min	R1	F3
LLKNSTNTQTLLR	ABYAL2705	htpX	Peptidase_M48 domain-containing protein	ABYAL2705-T270|ABYAL2705-T272|ABYAL2705-T274	2	T6(Phospho);T8(Phospho);T10(Phospho)	T6(Phospho);T8(Phospho);T10(Phospho)		X	1741.77	0.5	S(5): 50.6; T(6): 50.6; T(8): 98.9; T(10): 100.0	81	DHB_500ug_15min	R2	F6
STVPVLR	ABYAL3650	hmp;hmp_1;hmp_2	Flavohemoprotein (Hemoglobin-like protein) (Flavohemoglobin) (Nitric oxide dioxygenase)	ABYAL3650-S11-T12	2	S1(Phospho)/T2(Phospho)	S1(Phospho)/T2(Phospho)	X		851.441	0.5	S(1): 50.0; T(2): 50.0	138	DHB_500ug_15min	R2	F14
EGTQIDRVVLDCITSLQNGADLLWIETPTPNVQEIAHMVNR	ABYAL1163	aceA;icl_2	Isocitrate lyase	ABYAL1163-S341	2	C12(Carbamidomethyl);S15(Phospho)/T14(Phospho)	S15(Phospho)/T14(Phospho)	X		4726.29	0.5	T(3): 0.0; T(14): 50.0; S(15): 50.0; T(27): 0.0; T(29): 0.0	366	DHB_500ug_15min	R2	F2
GLVEVNDHCATSVEGVYAIGDLVRGPMLAHK	ABYAL3236	lpd;lpdA;lpdA_2;lpdA1;lpdG;lpdG_1	Dihydrolipoyl dehydrogenase	ABYAL3236-T308	2	C9(Carbamidomethyl);S12(Phospho)	T11(Phospho)/S12(Phospho)	X		3387.63	0.5	T(11): 50.0; S(12): 50.0; Y(17): 0.0	464	DHB_500ug_15min	R2	F2
AAAIITNRGGRTCHAAIIAR	ABYAL2609	ppsA	phosphoenolpyruvate synthetase	ABYAL2609-T416	4	T12(Phospho)/T6(Phospho);C13(Carbamidomethyl)	T12(Phospho)/T6(Phospho)	X		2173.12	1	T(6): 0.0; T(12): 100.0	443	DHB_500ug_15min	R2	F1
ACFDAISLAKDVDGVTCLGFGR	ABYAL3189	folD	Methylenetetrahydrofolate dehydrogenase / Methenyltetrahydrofolate cyclohydrolase	ABYAL3189-S114	1	S7(Phospho);C17(Carbamidomethyl)	S7(Phospho);C17(Carbamidomethyl)			2395.09	1	S(7): 100.0; T(16): 0.0	250	DHB_500ug_1h	R2	F5
ARAAYLAGR	ABYAL2523	prpC;caf1A_2	Sigma-fimbriae usher protein	ABYAL2523-Y622	2	Y5(Phospho)	Y5(Phospho)			1028.5	1	Y(5): 100.0	152	DHB_500ug_1h	R2	F4;F5
CGLTPQYEGLEKLYQAK	ABYAL0182	btuE	Thioredoxin/glutathione peroxidase BtuE	ABYAL0182-T40	1	T4(Phospho)	T4(Phospho)			2020.94	1	T(4): 100.0; Y(7): 0.0; Y(14): 0.0	235	DHB_500ug_1h	R2	F4
CSEFGDAIIQHMED	ABYAL2958	icd	isocitrate dehydrogenase	ABYAL2958-S406	1	S2(Phospho)	S2(Phospho)			1674.61	1	S(2): 100.0	272	DHB_500ug_1h	R2	F6
EGTVLSFQGTR	ABYAL1684	fabD_1;mdcH	Malonyl CoA-acyl carrier protein transacylase	ABYAL1684-S289	1	S6(Phospho)	S6(Phospho)			1274.58	1	T(3): 0.0; S(6): 100.0; T(10): 0.0	194	DHB_500ug_1h	R2	F4
FLTCGNVDDGKSTLIGR	ABYAL1155	C;cysN	Sulfate adenylyltransferase subunit 1	ABYAL1155-T29	2	T3(Phospho)	T3(Phospho)			1875.86	1	T(3): 100.0; S(12): 0.0; T(13): 0.0	412	DHB_500ug_1h	R2	F4;F5
GGRTCHAAIIAR	ABYAL2609	ppsA	phosphoenolpyruvate synthetase	ABYAL2609-T416	3	T4(Phospho);C5(Carbamidomethyl)	T4(Phospho);C5(Carbamidomethyl)			1362.65	1	T(4): 100.0	520	DHB_500ug_1h	R2	F1
GISLFIVPK	ABYAL3413;ABYAL3412;ABYAL3680	#N/A	#N/A	ABYAL3412-S229|ABYAL3413-S228|ABYAL3680-S228	4	S3(Phospho)	S3(Phospho)			1053.57	1	S(3): 100.0	131	DHB_500ug_1h	R2	F3;F4;F5;F6
HYAHVDCPGHADYVK	ABYAL0303;ABYAL1009	tuf;tuf-1;tuf-2;tuf_1;tuf1;tuf1_1;tuf1_2;tuf2;tuf3;tufA;tufA_1;tufA_2;tufB;tufB_1;tufB_2	translation elongation factor Tu 2	ABYAL0303-Y77	1	Y2(Phospho)	Y2(Phospho)			1791.72	0	Y(2): 1.0; Y(13): 99.0	160	DHB_500ug_1h	R2	F1
KTQILGGIR	ABYAL3606		Phosphoserine phosphatase	ABYAL3606-T30	1	T2(Phospho)	T2(Phospho)			1065.58	1	T(2): 100.0	110	DHB_500ug_1h	R2	F3
MNRVIACIDSSPCINAIADAAAWVAK	ABYAL1470	uspA-2	conserved protein of unknown function	ABYAL1470-S11	2	C7(Carbamidomethyl);S11(Phospho);C13(Carbamidomethyl)	C7(Carbamidomethyl);S11(Phospho);C13(Carbamidomethyl)			2897.36	0.5	S(10): 50.0; S(11): 50.0	326	DHB_500ug_1h	R2	F3
MSINPFCEIAVEEAVR	ABYAL3133	eftB;etfB	Electron transfer flavoprotein subunit beta	ABYAL3133-S34	2	S2(Phospho)	S2(Phospho)			1887.83	1	S(2): 100.0	257	DHB_500ug_1h	R2	F4;F6
MSINPFCEIAVEEAVR	ABYAL3133	eftB;etfB	Electron transfer flavoprotein subunit beta	ABYAL3133-S34	1	M1(Oxidation);S2(Phospho)	M1(Oxidation);S2(Phospho)			1903.82	1	S(2): 100.0	247	DHB_500ug_1h	R2	F5
NMITGAAQMDGAILVCAATDGPMPQTR	ABYAL0303;ABYAL1009	tuf;tuf-1;tuf-2;tuf_1;tuf1;tuf1_1;tuf1_2;tuf2;tuf3;tufA;tufA_1;tufA_2;tufB;tufB_1;tufB_2	translation elongation factor Tu 2	ABYAL0303-T109	1	C16(Carbamidomethyl);T19(Phospho)	C16(Carbamidomethyl);T19(Phospho)			2870.27	1	T(4): 0.0; T(19): 100.0; T(26): 0.0	223	DHB_500ug_1h	R2	F3
SALEHAASVAGLMLTTECMITDIPEDKPAAPDMGGMGGMGGMM	ABYAL3179	cpn60;groEL;groL;htpB	chaperonin GroEL	ABYAL3179-T522	16	T21(Phospho);M33(Oxidation);M36(Oxidation);M39(Oxidation)	T21(Phospho);M33(Oxidation);M36(Oxidation);M39(Oxidation)			4422.85	1	S(1): 0.0; S(8): 0.0; T(15): 0.0; T(16): 0.0; T(21): 100.0	329	DHB_500ug_1h	R2	F1;F2
SALEHAASVAGLMLTTECMITDIPEDKPAAPDMGGMGGMGGMM	ABYAL3179	cpn60;groEL;groL;htpB	chaperonin GroEL	ABYAL3179-T522	6	C18(Carbamidomethyl);T21(Phospho)	C18(Carbamidomethyl);T21(Phospho)			4431.89	1	S(1): 0.0; S(8): 0.0; T(15): 0.0; T(16): 0.0; T(21): 100.0	406	DHB_500ug_1h	R2	F1;F2
SALEHAASVAGLMLTTECMITDIPEDKPAAPDMGGMGGMGGMM	ABYAL3179	cpn60;groEL;groL;htpB	chaperonin GroEL	ABYAL3179-T522	22	C18(Carbamidomethyl);T21(Phospho);M43(Oxidation)	C18(Carbamidomethyl);T21(Phospho);M43(Oxidation)			4447.88	1	S(1): 0.0; S(8): 0.0; T(15): 0.0; T(16): 1.0; T(21): 99.0	446	DHB_500ug_1h	R2	F1;F2
SALEHAASVAGLMLTTECMITDIPEDKPAAPDMGGMGGMGGMM	ABYAL3179	cpn60;groEL;groL;htpB	chaperonin GroEL	ABYAL3179-T522	1	M19(Oxidation);T21(Phospho);M33(Oxidation);M36(Oxidation)	M19(Oxidation);T21(Phospho);M33(Oxidation);M36(Oxidation)			4422.85	1	S(1): 0.0; S(8): 0.0; T(15): 0.0; T(16): 0.0; T(21): 100.0	275	DHB_500ug_1h	R2	F2
SALEHAASVAGLMLTTECMITDIPEDKPAAPDMGGMGGMGGMM	ABYAL3179	cpn60;groEL;groL;htpB	chaperonin GroEL	ABYAL3179-T517	1	T16(Phospho);M39(Oxidation);M42(Oxidation);M43(Oxidation)	T16(Phospho);M39(Oxidation);M42(Oxidation);M43(Oxidation)			4422.85	0	S(1): 0.0; S(8): 0.0; T(15): 0.0; T(16): 0.0; T(21): 100.0	239	DHB_500ug_1h	R2	F2
SALEHAASVAGLMLTTECMITDIPEDKPAAPDMGGMGGMGGMM	ABYAL3179	cpn60;groEL;groL;htpB	chaperonin GroEL	ABYAL3179-T522	1	C18(Carbamidomethyl);T21(Phospho)	C18(Carbamidomethyl);T21(Phospho)			4431.89	1	S(1): 0.0; S(8): 0.0; T(15): 0.0; T(16): 0.0; T(21): 100.0	406	DHB_500ug_1h	R2	F2
SALEHAASVAGLMLTTECMITDIPEDKPAAPDMGGMGGMGGMM	ABYAL3179	cpn60;groEL;groL;htpB	chaperonin GroEL	ABYAL3179-T517	1	T16(Phospho);C18(Carbamidomethyl)	T16(Phospho);C18(Carbamidomethyl)			4431.9	0	S(1): 0.0; S(8): 0.0; T(15): 1.2; T(16): 1.2; T(21): 97.5	310	DHB_500ug_1h	R2	F2
SALEHAASVAGLMLTTECMITDIPEDKPAAPDMGGMGGMGGMM	ABYAL3179	cpn60;groEL;groL;htpB	chaperonin GroEL	ABYAL3179-T522	1	C18(Carbamidomethyl);T21(Phospho);M43(Oxidation)	C18(Carbamidomethyl);T21(Phospho);M43(Oxidation)			4447.88	1	S(1): 0.0; S(8): 0.0; T(15): 0.0; T(16): 1.0; T(21): 99.0	446	DHB_500ug_1h	R2	F2
SALEHAASVAGLMLTTECMITDIPEDKPAAPDMGGMGGMGGMM	ABYAL3179	cpn60;groEL;groL;htpB	chaperonin GroEL	ABYAL3179-T517	1	T16(Phospho);C18(Carbamidomethyl);M43(Oxidation)	T16(Phospho);C18(Carbamidomethyl);M43(Oxidation)			4447.88	0	S(1): 0.0; S(8): 0.0; T(15): 0.0; T(16): 1.0; T(21): 99.0	426	DHB_500ug_1h	R2	F2
VKALCAEEGVDIETQIIQGEISSDGILKAVEELGSDLIVIGSHGR	ABYAL2499		Universal stress protein	ABYAL2499-T88	1	C5(Carbamidomethyl);T14(Phospho)	C5(Carbamidomethyl);T14(Phospho)			4828.44	1	T(14): 100.0; S(22): 0.0; S(23): 0.0; S(35): 0.0; S(42): 0.0	316	DHB_500ug_1h	R2	F1
VSTKLDVLNSLSGICDQLIVGGGIANTFLAAAGYNVGK	ABYAL1822	pgk	phosphoglycerate kinase	ABYAL1822-S205	2	S12(Phospho);C15(Carbamidomethyl)	S12(Phospho);C15(Carbamidomethyl)			3916	1	S(2): 0.0; T(3): 0.0; S(10): 0.0; S(12): 100.0; T(27): 0.0; Y(34): 0.0	379	DHB_500ug_1h	R2	F2
VTHLNALSLDMIK	ABYAL0130	echA8_2	Enoyl-CoA hydratase	ABYAL0130-S30	1	S8(Phospho);M11(Oxidation)	S8(Phospho);M11(Oxidation)			1550.76	1	T(2): 0.0; S(8): 100.0	47	DHB_500ug_1h	R2	F4
VVSINVNGLR	ABYAL3931	crc;xth	Exodeoxyribonuclease III	ABYAL3931-S24	1	S3(Phospho)	S3(Phospho)			1150.59	1	S(3): 100.0	129	DHB_500ug_1h	R2	F6
AANVIVYSTSVCPYCVR	ABYAL0564	grx;grxC;grxC_2	glutaredoxin 3	ABYAL0564-Y8	6	Y7(Phospho);C12(Carbamidomethyl)	Y7(Phospho);C12(Carbamidomethyl)			1981.88	1	Y(7): 99.4; S(8): 0.6; T(9): 0.0; S(10): 0.0; Y(14): 0.0	200	DHB_500ug_15min	R2	F7;F10;F12;F13;F15
AILTAIENK	ABYAL2203	pdhR_1;pdhR_2	FCD domain protein	ABYAL2203-T208	1	T4(Phospho)	T4(Phospho)			1052.54	1	T(4): 100.0	154	DHB_500ug_15min	R2	F15
ATLSVVR	ABYAL0574_73	macA	Macrolide-specific efflux protein MacA	ABYAL0574_73-S382	2	S4(Phospho)	S4(Phospho)			825.426	1	T(2): 0.0; S(4): 100.0	97	DHB_500ug_15min	R2	F10;F11
DGMRNSNVMAIAPTATISNICGVSQSIEPTFQNLYVK	ABYAL0882	nrdA	Ribonucleoside-diphosphate reductase subunit alpha	ABYAL0882-S743	1	S18(Phospho);21(Carbamidomethyl)	S18(Phospho);21(Carbamidomethyl)			4106.93	1	S(6): 0.0; T(14): 0.0; T(16): 0.0; S(18): 99.0; S(24): 1.0; S(26): 0.0; T(30): 0.0; Y(35): 0.0	353	DHB_500ug_15min	R2	F1
EGVNYDKGCYLGQEIVAR	ABYAL3346	ygfZ	Aminomethyltransferase	ABYAL3346-Y156	1	C9(Carbamidomethyl);Y10(Phospho)	C9(Carbamidomethyl);Y10(Phospho)			2150.96	1	Y(5): 0.7; Y(10): 99.3	282	DHB_500ug_15min	R2	F4
FIFAYEYSPTCQK	ABYAL1470	uspA-2	conserved protein of unknown function	ABYAL1470-Y171	1	Y5(Phospho)	Y5(Phospho)			1676.7	1	Y(5): 100.0; Y(7): 0.0; S(8): 0.0; T(10): 0.0	149	DHB_500ug_15min	R2	F9
FLTCGNVDDGKSTLIGR	ABYAL1155	C;cysN	Sulfate adenylyltransferase subunit 1	ABYAL1155-T29	2	T3(Phospho)	T3(Phospho)			1875.86	1	T(3): 100.0; S(12): 0.0; T(13): 0.0	457	DHB_500ug_15min	R2	F6;F7
GGRTCHAAIIAR	ABYAL2609	ppsA	phosphoenolpyruvate synthetase	ABYAL2609-T416	2	T4(Phospho);C5(Carbamidomethyl)	T4(Phospho);C5(Carbamidomethyl)			1362.64	1	T(4): 100.0	560	DHB_500ug_15min	R2	F1
GISLFIVPK	ABYAL3413;ABYAL3412;ABYAL3680	#N/A	#N/A	ABYAL3412-S229|ABYAL3413-S228|ABYAL3680-S228	15	S3(Phospho)	S3(Phospho)			1053.57	1	S(3): 100.0	133	DHB_500ug_15min	R2	F1;F2;F3;F5;F6;F8;F9;F10;F11;F12;F13;F14;F15;F16
HYAHVDCPGHADYVKNMITGAAQMDGAILVCAATDGPMPQTR	ABYAL0303;ABYAL1009	tuf;tuf-1;tuf-2;tuf_1;tuf1;tuf1_1;tuf1_2;tuf2;tuf3;tufA;tufA_1;tufA_2;tufB;tufB_1;tufB_2	translation elongation factor Tu 2	ABYAL0303-T94	4	C7(Carbamidomethyl);T19(Phospho);C31(Carbamidomethyl)	C7(Carbamidomethyl);T19(Phospho);C31(Carbamidomethyl)			4620.04	1	Y(2): 0.0; Y(13): 1.2; T(19): 98.8; T(34): 0.0; T(41): 0.0	307	DHB_500ug_15min	R2	F1
IGSNTGYASMMIGR	ABYAL1612	phnX	Phosphonoacetaldehyde hydrolase	ABYAL1612-S132	1	S9(Phospho)	S9(Phospho)			1537.65	1	S(3): 0.9; T(5): 0.9; Y(7): 0.9; S(9): 97.3	120	DHB_500ug_15min	R2	F8
IIGAIWCSGQGESKVLEYIVVHPANR	ABYAL3808		GNAT family N-acetyltransferase	ABYAL3808-S66	1	C7(Carbamidomethyl);S8(Phospho)	C7(Carbamidomethyl);S8(Phospho)			2976.49	1	S(8): 100.0; S(13): 0.0; Y(18): 0.0	358	DHB_500ug_15min	R2	F2
LAEQTEKYGIPTNLR	ABYAL1294		protein of unknown function	ABYAL1294-T66	4	T12(Phospho)	T12(Phospho)			1812.9	1	T(5): 0.0; Y(8): 0.0; T(12): 100.0	196	DHB_500ug_15min	R2	F9;F12
LAEQTEKYGIPTNLR	ABYAL1294		protein of unknown function	ABYAL1294-Y62	1	Y8(Phospho)	Y8(Phospho)			1812.9	0	T(5): 0.0; Y(8): 0.7; T(12): 99.3	160	DHB_500ug_15min	R2	F12
MSINPFCEIAVEEAVR	ABYAL3133	eftB;etfB	Electron transfer flavoprotein subunit beta	ABYAL3133-S34	3	S2(Phospho)	S2(Phospho)			1887.83	1	S(2): 100.0	226	DHB_500ug_15min	R2	F6;F8;F10
MSINPFCEIAVEEAVR	ABYAL3133	eftB;etfB	Electron transfer flavoprotein subunit beta	ABYAL3133-S34	1	M1(Oxidation);S2(Phospho)	M1(Oxidation);S2(Phospho)			1903.83	1	S(2): 100.0	143	DHB_500ug_15min	R2	F8
NMITGAAQMDGAILVCAATDGPMPQTR	ABYAL0303;ABYAL1009	tuf;tuf-1;tuf-2;tuf_1;tuf1;tuf1_1;tuf1_2;tuf2;tuf3;tufA;tufA_1;tufA_2;tufB;tufB_1;tufB_2	translation elongation factor Tu 2	ABYAL0303-T109	3	C16(Carbamidomethyl);T19(Phospho)	C16(Carbamidomethyl);T19(Phospho)			2870.28	1	T(4): 0.0; T(19): 100.0; T(26): 0.0	260	DHB_500ug_15min	R2	F3;F12;F13
NMITGAAQMDGAILVCAATDGPMPQTR	ABYAL0303;ABYAL1009	tuf;tuf-1;tuf-2;tuf_1;tuf1;tuf1_1;tuf1_2;tuf2;tuf3;tufA;tufA_1;tufA_2;tufB;tufB_1;tufB_2	translation elongation factor Tu 2	ABYAL0303-T109	4	M9(Oxidation);C16(Carbamidomethyl);T19(Phospho)	M9(Oxidation);C16(Carbamidomethyl);T19(Phospho)			2886.27	1	T(4): 0.0; T(19): 100.0; T(26): 0.0	361	DHB_500ug_15min	R2	F5;F8;F14
NMITGAAQMDGAILVCAATDGPMPQTR	ABYAL0303;ABYAL1009	tuf;tuf-1;tuf-2;tuf_1;tuf1;tuf1_1;tuf1_2;tuf2;tuf3;tufA;tufA_1;tufA_2;tufB;tufB_1;tufB_2	translation elongation factor Tu 2	ABYAL0303-T94	1	M2(Oxidation);T4(Phospho);C16(Carbamidomethyl)	M2(Oxidation);T4(Phospho);C16(Carbamidomethyl)			2886.27	1	T(4): 100.0; T(19): 0.0; T(26): 0.0	177	DHB_500ug_15min	R2	F14
NVDNFFAETEQVAFCPGHVVPGIDFTDDPLLQAR	ABYAL1639	katE	catalase II	ABYAL1639-T352	1	T9(Phospho);C15(Carbamidomethyl)	T9(Phospho);C15(Carbamidomethyl)			3898.79	1	T(9): 100.0; T(26): 0.0	329	DHB_500ug_15min	R2	F2
SALEHAASVAGLMLTTECMITDIPEDKPAAPDMGGMGGMGGMM	ABYAL3179	cpn60;groEL;groL;htpB	chaperonin GroEL	ABYAL3179-T522	14	T21(Phospho);M39(Oxidation);M42(Oxidation);M43(Oxidation)	T21(Phospho);M39(Oxidation);M42(Oxidation);M43(Oxidation)			4422.85	1	S(1): 0.0; S(8): 0.0; T(15): 0.0; T(16): 0.0; T(21): 100.0	322	DHB_500ug_15min	R2	F1;F2
SALEHAASVAGLMLTTECMITDIPEDKPAAPDMGGMGGMGGMM	ABYAL3179	cpn60;groEL;groL;htpB	chaperonin GroEL	ABYAL3179-T517	28	T16(Phospho);C18(Carbamidomethyl)	T16(Phospho);C18(Carbamidomethyl)			4431.88	0.5	S(1): 0.0; S(8): 0.0; T(15): 49.7; T(16): 49.7; T(21): 0.6	423	DHB_500ug_15min	R2	F1;F2;F3
SALEHAASVAGLMLTTECMITDIPEDKPAAPDMGGMGGMGGMM	ABYAL3179	cpn60;groEL;groL;htpB	chaperonin GroEL	ABYAL3179-T522	1	C18(Carbamidomethyl);T21(Phospho)	C18(Carbamidomethyl);T21(Phospho)			4431.9	1	S(1): 0.0; S(8): 0.0; T(15): 0.0; T(16): 0.0; T(21): 100.0	406	DHB_500ug_15min	R2	F2
SALEHAASVAGLMLTTECMITDIPEDKPAAPDMGGMGGMGGMM	ABYAL3179	cpn60;groEL;groL;htpB	chaperonin GroEL	ABYAL3179-T517	1	T16(Phospho);C18(Carbamidomethyl)	T16(Phospho);C18(Carbamidomethyl)			4431.88	0.5	S(1): 0.0; S(8): 0.0; T(15): 49.7; T(16): 49.7; T(21): 0.6	423	DHB_500ug_15min	R2	F2
SALEHAASVAGLMLTTECMITDIPEDKPAAPDMGGMGGMGGMM	ABYAL3179	cpn60;groEL;groL;htpB	chaperonin GroEL	ABYAL3179-T516	1	T15(Phospho);C18(Carbamidomethyl)	T15(Phospho);C18(Carbamidomethyl)			4431.88	0.5	S(1): 0.0; S(8): 0.0; T(15): 50.0; T(16): 50.0; T(21): 0.0	341	DHB_500ug_15min	R2	F2
SNQNTCINQNVIVNLGDKVARGDILADGPSTDMGELALGQNMR	ABYAL0310	rpoB	RNA polymerase subunit beta	ABYAL0310-T772	1	T5(Phospho);C6(Carbamidomethyl)	T5(Phospho);C6(Carbamidomethyl)			4679.2	1	S(1): 0.0; T(5): 100.0; S(30): 0.0; T(31): 0.0	327	DHB_500ug_15min	R2	F1
TPIVVNDCPGFLVNR	ABYAL0331	fadB	fragment of dodecenoyl-CoA delta-isomerase, enoyl-CoA hydratase, 3-hydroxybutyryl-CoA epimerase, 3-hydroxyacyl-CoA dehydrogenase (part 2)	ABYAL0331-T322	1	T1(Phospho)	T1(Phospho)			1723.82	1	T(1): 100.0	140	DHB_500ug_15min	R2	F9
VMKQTCDEVLEALGINDPQLALAMELER	ABYAL3228	gltA	citrate synthase	ABYAL3228-T323	1	T5(Phospho);C6(Carbamidomethyl)	T5(Phospho);C6(Carbamidomethyl)			3266.56	1	T(5): 100.0	131	DHB_500ug_15min	R2	F2
VTENMLMASSSALADCSPLLKDPQADLLPPLGEIQQVSK	ABYAL0162	maeA	malate dehydrogenase, NAD-requiring	ABYAL0162-S498	1	C16(Carbamidomethyl);S17(Phospho)	C16(Carbamidomethyl);S17(Phospho)			4247.08	1	T(2): 0.0; S(9): 0.0; S(10): 0.0; S(11): 0.0; S(17): 100.0; S(38): 0.0	492	DHB_500ug_15min	R2	F3
VTTRLVDSPACLVTSEGELSPQLIR	ABYAL0320	htpG	fragment of chaperone protein HtpG (part 2)	ABYAL0320-S232	1	S8(Phospho);C11(Carbamidomethyl)	S8(Phospho);C11(Carbamidomethyl)			2821.43	0.5	T(2): 0.0; T(3): 0.6; S(8): 49.4; T(14): 49.4; S(15): 0.6; S(20): 0.0	156	DHB_500ug_15min	R2	F3
YAALCDVFVMDAFGTAHRAEASTEGVAR	ABYAL1822	pgk	phosphoglycerate kinase	ABYAL1822-Y129	1	Y1(Phospho);C5(Carbamidomethyl)	Y1(Phospho);C5(Carbamidomethyl)			3095.38	1	Y(1): 100.0; T(15): 0.0; S(22): 0.0; T(23): 0.0	222	DHB_500ug_15min	R2	F4
AAQYVHSHPGEVCPAK	ABYAL1416	ahpC	alkyl hydroperoxide reductase, AhpC component	ABYAL1416-Y157	4	Y4(Phospho)	Y4(Phospho)			1773.77	0.5	Y(4): 50.0; S(7): 50.0	353	AG_2mg_15min	R2	F2;F3;F4;F8
AFLMPIEDVFSISGR	ABYAL0303;ABYAL1009	tuf;tuf-1;tuf-2;tuf_1;tuf1;tuf1_1;tuf1_2;tuf2;tuf3;tufA;tufA_1;tufA_2;tufB;tufB_1;tufB_2	translation elongation factor Tu 2	ABYAL0303-S224	1	S13(Phospho)	S13(Phospho)			1761.83	0.5	S(11): 50.0; S(13): 50.0	317	AG_2mg_15min	R2	F2
AFLMPIEDVFSISGR	ABYAL0303;ABYAL1009	tuf;tuf-1;tuf-2;tuf_1;tuf1;tuf1_1;tuf1_2;tuf2;tuf3;tufA;tufA_1;tufA_2;tufB;tufB_1;tufB_2	translation elongation factor Tu 2	ABYAL0303-S222	1	S11(Phospho)	S11(Phospho)			1761.83	0.5	S(11): 50.0; S(13): 50.0	317	AG_2mg_15min	R2	F2
ALCAEEGVDIETQIIQGEISSDGILK	ABYAL2499		Universal stress protein	ABYAL2499-T88	1	T12(Phospho)	T12(Phospho)			2811.33	1	T(12): 100.0; S(20): 0.0; S(21): 0.0	297	AG_2mg_15min	R2	F4
ALSGQQQLPEQGYFIAPTILTEVSDSCR	ABYAL2931	styD	Phenylacetaldehyde dehydrogenase	ABYAL2931-Y359	2	Y13(Phospho)	Y13(Phospho)			3131.47	1	S(3): 0.0; Y(13): 100.0; T(18): 0.0; T(21): 0.0; S(24): 0.0; S(26): 0.0	414	AG_2mg_15min	R2	F6;F8
ATLSVVR	ABYAL0574_73	macA	Macrolide-specific efflux protein MacA	ABYAL0574_73-S382	1	S4(Phospho)	S4(Phospho)			825.425	1	T(2): 0.0; S(4): 100.0	97	AG_2mg_15min	R2	F4
EIAYFFADNEICPR	ABYAL0533	ndk	nucleoside diphosphate kinase	ABYAL0533-Y131	1	Y4(Phospho)	Y4(Phospho)			1767.74	1	Y(4): 100.0	246	AG_2mg_15min	R2	F8
FLIDAEIGDDDVTLPNLPAIDVPIVESPVK	ABYAL2298	flhF_2;ftsY	Signal recognition particle receptor FtsY	ABYAL2298-T23	7	T13(Phospho)	T13(Phospho)			3284.67	1	T(13): 100.0; S(27): 0.0	457	AG_2mg_15min	R2	F2;F3;F4;F5;F7;F8
FLIDAEIGDDDVTLPNLPAIDVPIVESPVKQEVK	ABYAL2298	flhF_2;ftsY	Signal recognition particle receptor FtsY	ABYAL2298-T23	12	T13(Phospho)	T13(Phospho)			3768.93	1	T(13): 100.0; S(27): 0.0	432	AG_2mg_15min	R2	F2;F3;F4;F5;F6;F7;F8
GAVSRPINDLNADILNQVAADQPIYILCGGGSK	ABYAL3460		Rhodanese domain-containing protein	ABYAL3460-S45	2	S4(Phospho)	S4(Phospho)			3462.7	0	S(4): 0.0; Y(25): 100.0; S(32): 0.0	261	AG_2mg_15min	R2	F2;F6
GGRTCHAAIIAR	ABYAL2609	ppsA	phosphoenolpyruvate synthetase	ABYAL2609-T416	1	T4(Phospho);C5(Carboxymethyl)	T4(Phospho);C5(Carboxymethyl)			1363.63	1	T(4): 100.0	340	AG_2mg_15min	R2	F1
HYAHVDCPGHADYVK	ABYAL0303;ABYAL1009	tuf;tuf-1;tuf-2;tuf_1;tuf1;tuf1_1;tuf1_2;tuf2;tuf3;tufA;tufA_1;tufA_2;tufB;tufB_1;tufB_2	translation elongation factor Tu 2	ABYAL0303-Y88	5	Y13(Phospho)	Y13(Phospho)			1791.72	1	Y(2): 0.7; Y(13): 99.3	215	AG_2mg_15min	R2	F5;F7;F8
HYAHVDCPGHADYVK	ABYAL0303;ABYAL1009	tuf;tuf-1;tuf-2;tuf_1;tuf1;tuf1_1;tuf1_2;tuf2;tuf3;tufA;tufA_1;tufA_2;tufB;tufB_1;tufB_2	translation elongation factor Tu 2	ABYAL0303-Y77	1	Y2(Phospho)	Y2(Phospho)			1791.72	0	Y(2): 0.0; Y(13): 100.0	147	AG_2mg_15min	R2	F8
IACLYEGTTEIQALDLLGR	ABYAL3412	acdB;dmdC;dmdC_2	3-methylmercaptopropionyl-CoA dehydrogenase	ABYAL3412-Y441	3	Y5(Phospho)	Y5(Phospho)			2159.04	1	Y(5): 100.0; T(8): 0.0; T(9): 0.0	248	AG_2mg_15min	R2	F3;F6;F8
IEQQENVVGAIVDLTQTTFIDSTVLGILAK	ABYAL0663		STAS domain-containing protein	ABYAL0663-T80	2	T23(Phospho)	T23(Phospho)			3295.7	0.5	T(15): 0.0; T(17): 0.0; T(18): 0.0; S(22): 50.0; T(23): 50.0	417	AG_2mg_15min	R2	F4
IIGIDLGTTNSCVAVLEGDKVK	ABYAL3518	dnaK	chaperone protein DnaK	ABYAL3518-T11	1	T8(Phospho)	T8(Phospho)			2325.17	1	T(8): 99.4; T(9): 0.6; S(11): 0.0	325	AG_2mg_15min	R2	F2
IISEQPDLVVLDVMLPGADGLTVCR	ABYAL0883	bfmR;rstA	DNA-binding transcriptional regulator RstA	ABYAL0883-S49	1	S3(Phospho)	S3(Phospho)			2733.36	1	S(3): 100.0; T(22): 0.0	152	AG_2mg_15min	R2	F4
KQQGEWVSYNHNGVTFNGTCQPNENGK	ABYAL2629		conserved exported protein of unknown function	ABYAL2629-S49	1	S8(Phospho)	S8(Phospho)			3116.32	0.5	S(8): 49.7; Y(9): 0.3; T(15): 49.7; T(19): 0.3	421	AG_2mg_15min	R2	F2
LAGLEPASVICEIIKEDGTMAR	ABYAL3987	A;gTP-1;ribB;ribBA	3,4-dihydroxy-2-butanone 4-phosphate synthase	ABYAL3987-S160	1	S8(Phospho)	S8(Phospho)			2396.15	1	S(8): 100.0; T(19): 0.0	221	AG_2mg_15min	R2	F8
MSINPFCEIAVEEAVR	ABYAL3133	eftB;etfB	Electron transfer flavoprotein subunit beta	ABYAL3133-S34	4	S2(Phospho)	S2(Phospho)			1887.83	1	S(2): 100.0	273	AG_2mg_15min	R2	F2;F4;F5;F6
NMITGAAQMDGAILVCAATDGPMPQTR	ABYAL0303;ABYAL1009	tuf;tuf-1;tuf-2;tuf_1;tuf1;tuf1_1;tuf1_2;tuf2;tuf3;tufA;tufA_1;tufA_2;tufB;tufB_1;tufB_2	translation elongation factor Tu 2	ABYAL0303-T94	63	T4(Phospho)	T4(Phospho)			2813.26	1	T(4): 100.0; T(19): 0.0; T(26): 0.0	357	AG_2mg_15min	R2	F1;F2;F3;F4;F5;F6;F7;F8
NMITGAAQMDGAILVCAATDGPMPQTR	ABYAL0303;ABYAL1009	tuf;tuf-1;tuf-2;tuf_1;tuf1;tuf1_1;tuf1_2;tuf2;tuf3;tufA;tufA_1;tufA_2;tufB;tufB_1;tufB_2	translation elongation factor Tu 2	ABYAL0303-T109	1	C16(Carboxymethyl);T19(Phospho)	C16(Carboxymethyl);T19(Phospho)			2871.25	1	T(4): 0.0; T(19): 100.0; T(26): 0.0	269	AG_2mg_15min	R2	F5
NSNVMAIAPTATISNICGVSQSIEPTFQNLYVK	ABYAL0882	nrdA	Ribonucleoside-diphosphate reductase subunit alpha	ABYAL0882-S743	1	S14(Phospho)	S14(Phospho)			3590.72	0.3	S(2): 0.0; T(10): 33.3; T(12): 33.3; S(14): 33.3; S(20): 0.0; S(22): 0.0; T(26): 0.0; Y(31): 0.0	365	AG_2mg_15min	R2	F6
SIDQVLGLAGCDLLTISPSLLTQLEQDTR	ABYAL2491	tal;talA	transaldolase A	ABYAL2491-T244	1	T15(Phospho)	T15(Phospho)			3179.6	1	S(1): 0.0; T(15): 100.0; S(17): 0.0; S(19): 0.0; T(22): 0.0; T(28): 0.0	399	AG_2mg_15min	R2	F7
TLASEIQVMLCGSAFK	ABYAL1008	fusA	elongation factor G	ABYAL1008-T256	3	T1(Phospho)	T1(Phospho)			1777.82	0.5	T(1): 50.0; S(4): 50.0; S(13): 0.0	353	AG_2mg_15min	R2	F2;F4;F6
TSSFTHHHPNVTMCK	ABYAL3432	ilvE	Branched-chain-amino-acid aminotransferase	ABYAL3432-T148	3	T1(Phospho);M13(Oxidation)	T1(Phospho);M13(Oxidation)			1822.73	1	T(1): 99.4; S(2): 0.6; S(3): 0.0; T(5): 0.0; T(12): 0.0	253	AG_2mg_15min	R2	F6
TTLTAAIATICAK	ABYAL0303;ABYAL1009	tuf;tuf-1;tuf-2;tuf_1;tuf1;tuf1_1;tuf1_2;tuf2;tuf3;tufA;tufA_1;tufA_2;tufB;tufB_1;tufB_2	translation elongation factor Tu 2	ABYAL0303-T26	4	T1(Phospho)	T1(Phospho)			1357.67	1	T(1): 99.6; T(2): 0.4; T(4): 0.0; T(9): 0.0	378	AG_2mg_15min	R2	F2;F6;F8
TTLTAAIATICAK	ABYAL0303;ABYAL1009	tuf;tuf-1;tuf-2;tuf_1;tuf1;tuf1_1;tuf1_2;tuf2;tuf3;tufA;tufA_1;tufA_2;tufB;tufB_1;tufB_2	translation elongation factor Tu 2	ABYAL0303-T27	1	T2(Phospho)	T2(Phospho)			1357.67	0.3	T(1): 33.3; T(2): 33.3; T(4): 33.3; T(9): 0.0	268	AG_2mg_15min	R2
VIDELSQEFDYIICDSPAGIER	ABYAL1020	minD;cps4D_1;cps4D_2	Z-ring positioning protein MinD	ABYAL1020-S118	3	S6(Phospho)	S6(Phospho)			2592.15	0.5	S(6): 50.0; Y(11): 50.0; S(16): 0.0	454	AG_2mg_15min	R2	F6;F8
VVITGMGINSCIGNSLEEVTHSLK	ABYAL1004	fabB	protein of unknown function	ABYAL1004-T7	1	T4(Phospho)	T4(Phospho)			2581.23	1	T(4): 100.0; S(10): 0.0; S(15): 0.0; T(20): 0.0; S(22): 0.0	339	AG_2mg_15min	R2	F6
YTAAIMRR	ABYAL1163	aceA;icl_2	Isocitrate lyase	ABYAL1163-T49	1	T2(Phospho)	T2(Phospho)			1061.5	1	Y(1): 0.7; T(2): 99.3	74	AG_2mg_15min	R2	F8
AAQYVHSHPGEVCPAK	ABYAL1416	ahpC	alkyl hydroperoxide reductase, AhpC component	ABYAL1416-Y157	3	Y4(Phospho)	Y4(Phospho)			1773.77	1	Y(4): 99.6; S(7): 0.4	406	AG_2mg_15min	R2	F1;F4;F7
ALCAEEGVDIETQIIQGEISSDGILK	ABYAL2499		Universal stress protein	ABYAL2499-T88	1	T12(Phospho)	T12(Phospho)			2811.33	1	T(12): 100.0; S(20): 0.0; S(21): 0.0	250	TFA_2mg_15min	R2	F1
EFGGNGIMVTASHNPK	ABYAL1027	algC	Phosphomannomutase	ABYAL1027-S104	1	S12(Phospho)	S12(Phospho)			1738.76	1	T(10): 0.0; S(12): 100.0	220	TFA_2mg_15min	R2	F1
FLIDAEIGDDDVTLPNLPAIDVPIVESPVK	ABYAL2298	flhF_2;ftsY	Signal recognition particle receptor FtsY	ABYAL2298-T23	3	T13(Phospho)	T13(Phospho)			3284.65	1	T(13): 100.0; S(27): 0.0	449	TFA_2mg_15min	R2	F2;F3
FLIDAEIGDDDVTLPNLPAIDVPIVESPVKQEVK	ABYAL2298	flhF_2;ftsY	Signal recognition particle receptor FtsY	ABYAL2298-T23	2	T13(Phospho)	T13(Phospho)			3768.93	1	T(13): 100.0; S(27): 0.0	352	TFA_2mg_15min	R2	F2
GYKVTTSPTSK	ABYAL3391		Cell division protein	ABYAL3391-S306|ABYAL3391-T301	1	T5(Phospho);S10(Phospho)	T5(Phospho);S10(Phospho)			1328.56	1	Y(2): 1.2; T(5): 97.5; T(6): 1.2; S(7): 0.0; T(9): 0.0; S(10): 100.0	125	TFA_2mg_15min	R2	F2
HYAHVDCPGHADYVK	ABYAL0303;ABYAL1009	tuf;tuf-1;tuf-2;tuf_1;tuf1;tuf1_1;tuf1_2;tuf2;tuf3;tufA;tufA_1;tufA_2;tufB;tufB_1;tufB_2	translation elongation factor Tu 2	ABYAL0303-Y77	2	Y2(Phospho)	Y2(Phospho)			1791.72	0.5	Y(2): 50.0; Y(13): 50.0	213	TFA_2mg_15min	R2	F1;F5
LCDIIENAQSPALLIDNEASVFGVTSLLNDLSQK	ABYAL2929	ipdC	Pyruvate decarboxylase	ABYAL2929-S219	3	S20(Phospho)	S20(Phospho)			3710.82	1	S(10): 0.0; S(20): 100.0; T(25): 0.0; S(26): 0.0; S(32): 0.0	495	TFA_2mg_15min	R2	F4;F7;F8
LRGLLDTPLIIDGR	ABYAL3304	mreC	Cell shape-determining protein MreC	ABYAL3304-T112	1	T7(Phospho)	T7(Phospho)			1631.89	1	T(7): 100.0	83	TFA_2mg_15min	R2	F4
NMITGAAQMDGAILVCAATDGPMPQTR	ABYAL0303;ABYAL1009	tuf;tuf-1;tuf-2;tuf_1;tuf1;tuf1_1;tuf1_2;tuf2;tuf3;tufA;tufA_1;tufA_2;tufB;tufB_1;tufB_2	translation elongation factor Tu 2	ABYAL0303-T94	37	T4(Phospho)	T4(Phospho)			2813.26	1	T(4): 99.2; T(19): 0.8; T(26): 0.0	384	TFA_2mg_15min	R2	F1;F2;F5;F7
NMITGAAQMDGAILVCAATDGPMPQTR	ABYAL0303;ABYAL1009	tuf;tuf-1;tuf-2;tuf_1;tuf1;tuf1_1;tuf1_2;tuf2;tuf3;tufA;tufA_1;tufA_2;tufB;tufB_1;tufB_2	translation elongation factor Tu 2	ABYAL0303-T94	1	T4(Phospho);M9(Oxidation);C16(Carboxymethyl)	T4(Phospho);M9(Oxidation);C16(Carboxymethyl)			2887.26	0	T(4): 0.0; T(19): 100.0; T(26): 0.0	181	TFA_2mg_15min	R2	F2
NMITGAAQMDGAILVCAATDGPMPQTR	ABYAL0303;ABYAL1009	tuf;tuf-1;tuf-2;tuf_1;tuf1;tuf1_1;tuf1_2;tuf2;tuf3;tufA;tufA_1;tufA_2;tufB;tufB_1;tufB_2	translation elongation factor Tu 2	ABYAL0303-T109	1	T19(Phospho)	T19(Phospho)			2813.25	1	T(4): 0.0; T(19): 100.0; T(26): 0.0	216	TFA_2mg_15min	R2	F1
NMITGAAQMDGAILVCAATDGPMPQTR	ABYAL0303;ABYAL1009	tuf;tuf-1;tuf-2;tuf_1;tuf1;tuf1_1;tuf1_2;tuf2;tuf3;tufA;tufA_1;tufA_2;tufB;tufB_1;tufB_2	translation elongation factor Tu 2	ABYAL0303-T109	2	C16(Carboxymethyl);T19(Phospho)	C16(Carboxymethyl);T19(Phospho)			2871.26	1	T(4): 0.0; T(19): 98.8; T(26): 1.2	246	TFA_2mg_15min	R2	F4;F7
SIDQVLGLAGCDLLTISPSLLTQLEQDTR	ABYAL2491	tal;talA	transaldolase A	ABYAL2491-S230	4	S1(Phospho)	S1(Phospho)			3179.59	0	S(1): 0.0; T(15): 100.0; S(17): 0.0; S(19): 0.0; T(22): 0.0; T(28): 0.0	350	TFA_2mg_15min	R2	F3;F4;F5;F7
TIEPCKIALKDAGLSTSDISDVILVGGQSR	ABYAL3518	dnaK	chaperone protein DnaK	ABYAL3518-T315	1	T1(Phospho);C5(Carboxymethyl)	T1(Phospho);C5(Carboxymethyl)			3224.62	1	T(1): 97.1; S(15): 0.0; T(16): 1.5; S(17): 1.5; S(20): 0.0; S(29): 0.0	189	TFA_2mg_15min	R2	F8
TSSFTHHHPNVTMCK	ABYAL3432	ilvE	Branched-chain-amino-acid aminotransferase	ABYAL3432-T148	1	T1(Phospho)	T1(Phospho)			1806.74	1	T(1): 98.2; S(2): 0.9; S(3): 0.9; T(5): 0.0; T(12): 0.0	200	TFA_2mg_15min	R2	F4
VCGLTMLLPHGFEGQGPEHSSAR	ABYAL3234	sucA	subunit of E1(0) component of 2-oxoglutarate dehydrogenase	ABYAL3234-T717	2	T5(Phospho)	T5(Phospho)			2503.12	1	T(5): 100.0; S(20): 0.0; S(21): 0.0	308	TFA_2mg_15min	R2	F2;F4
AHPDYQYVLDPVLVANSGGSLGDQTTLVK	ABYAL0964	thiD	Phosphomethylpyrimidine kinase	ABYAL0964-S111	1	S17(Phospho)	S17(Phospho)			3137.5	1	Y(5): 0.0; Y(7): 0.0; S(17): 100.0; S(20): 0.0; T(25): 0.0; T(26): 0.0	613	AG_500ug_15min	R1	F1
AIGDQLTCVFVDNGLLR	ABYAL0151	guaA;guaA_1;guaA_2;guaA_3	GMP synthetase	ABYAL0151-T253	1	T7(Phospho)	T7(Phospho)			1913.91	1	T(7): 100.0	213	AG_500ug_15min	R1	F6
AKIIGIDLGTTNSCVAVLEGDKVK	ABYAL3518	dnaK	chaperone protein DnaK	ABYAL3518-T11	2	T10(Phospho)	T10(Phospho)			2524.3	1	T(10): 100.0; T(11): 0.0; S(13): 0.0	401	AG_500ug_15min	R1	F4;F5
AKNPETGEIETHYCDPIGHR	ABYAL1738	purT	phosphoribosylglycinamide formyltransferase 2	ABYAL1738-T218	2	T6(Phospho)	T6(Phospho)			2347.01	1	T(6): 100.0; T(11): 0.0; Y(13): 0.0	402	AG_500ug_15min	R1	F4
ALSGQQQLPEQGYFIAPTILTEVSDSCR	ABYAL2931	styD	Phenylacetaldehyde dehydrogenase	ABYAL2931-Y359	2	Y13(Phospho)	Y13(Phospho)			3131.47	1	S(3): 0.0; Y(13): 100.0; T(18): 0.0; T(21): 0.0; S(24): 0.0; S(26): 0.0	410	AG_500ug_15min	R1	F1;F6
ALTESGIAASDVQGTGR	ABYAL3235	odhB;sucB;sucB_1	dihydrolipoyltranssuccinylase	ABYAL3235-S130	2	S10(Phospho)	S10(Phospho)			1712.78	1	T(3): 0.0; S(5): 0.0; S(10): 100.0; T(15): 0.0	261	AG_500ug_15min	R1	F2;F3
AMSEVCAVAIAKDEQQAK	ABYAL4025	dapA;dapA_1;dapA_2;dapA_4	4-hydroxy-tetrahydrodipicolinate synthase	ABYAL4025-S221	3	S3(Phospho)	S3(Phospho)			1971.89	1	S(3): 100.0	473	AG_500ug_15min	R1	F4;F5;F6
ANSDNFGGDMIYYQGHCAPGIYAR	ABYAL3915	aceE;M3Q_64	pyruvate dehydrogenase E1 component	ABYAL3915-S126	3	S3(Phospho)	S3(Phospho)			2700.09	1	S(3): 100.0; Y(12): 0.0; Y(13): 0.0; Y(22): 0.0	437	AG_500ug_15min	R1	F4;F5
ASQLADDIVVGVGTITKPEHCAQAK	ABYAL0519	eda	KHG/KDPG aldolase	ABYAL0519-S57	3	S2(Phospho)	S2(Phospho)			2631.28	1	S(2): 100.0; T(14): 0.0; T(16): 0.0	448	AG_500ug_15min	R1	F4;F5;F8
AWGCEITAFSSNPDKTEELK	ABYAL4041	ahr;yjgB	aldehyde reductase, NADPH-dependent	ABYAL4041-T197	1	T7(Phospho)	T7(Phospho)			2305.99	1	T(7): 98.8; S(10): 0.6; S(11): 0.6; T(16): 0.0	377	AG_500ug_15min	R1	F5
AYNFCAGPAALPTAVLEK	ABYAL3121	serC	phosphoserine/phosphohydroxythreonine aminotransferase	ABYAL3121-Y18	1	Y2(Phospho)	Y2(Phospho)			1915.89	1	Y(2): 100.0; T(13): 0.0	226	AG_500ug_15min	R1	F4
DCDVDTSQTYAAAFTDKDALAGVLGALK	ABYAL1403	arfA	OmpA family protein	ABYAL1403-T260	1	T6(Phospho)	T6(Phospho)			2939.33	1	T(6): 99.2; S(7): 0.8; T(9): 0.0; Y(10): 0.0; T(15): 0.0	451	AG_500ug_15min	R1	F4
DCDVIIDFTAPAATAQHLK	ABYAL4049	dapB	4-hydroxy-tetrahydrodipicolinate reductase	ABYAL4049-T78	2	T9(Phospho)	T9(Phospho)			2108.96	1	T(9): 100.0; T(14): 0.0	389	AG_500ug_15min	R1	F5;F6
DGITVNALCPGYVDTPLVR	ABYAL2075	bdhA;yxjF	Uncharacterized oxidoreductase YxjF	ABYAL2075-T180	8	T4(Phospho)	T4(Phospho)			2082.99	1	T(4): 100.0; Y(12): 0.0; T(15): 0.0	370	AG_500ug_15min	R1	F3;F4;F5;F6;F7;F8
DGTLTATIQNILTPGEENACTK	ABYAL3933		exported protein of unknown function	ABYAL3933-T51	2	T3(Phospho)	T3(Phospho)			2370.08	1	T(3): 99.3; T(5): 0.7; T(7): 0.0; T(13): 0.0; T(21): 0.0	347	AG_500ug_15min	R1	F4
DMAEYDADSSKYTQSLGCWHGFIAQQK	ABYAL1163	aceA;icl_2	Isocitrate lyase	ABYAL1163-Y60	4	Y5(Phospho)	Y5(Phospho)			3159.32	1	Y(5): 100.0; S(9): 0.0; S(10): 0.0; Y(12): 0.0; T(13): 0.0; S(15): 0.0	442	AG_500ug_15min	R1	F4;F5
DMAEYDADSSKYTQSLGCWHGFIAQQK	ABYAL1163	aceA;icl_2	Isocitrate lyase	ABYAL1163-Y60	9	M2(Oxidation);Y5(Phospho)	M2(Oxidation);Y5(Phospho)			3175.31	1	Y(5): 100.0; S(9): 0.0; S(10): 0.0; Y(12): 0.0; T(13): 0.0; S(15): 0.0	364	AG_500ug_15min	R1	F4;F5;F6;F8
DSFSCILNDKHPAVTHLNLK	ABYAL1160	nahR;syrM1;syrM1_2	protein of unknown function	ABYAL1160-S55	1	S2(Phospho)	S2(Phospho)			2332.11	1	S(2): 99.5; S(4): 0.5; T(15): 0.0	440	AG_500ug_15min	R1	F4
DVCEIAEISYDNFHELSK	ABYAL1389	crp	DNA-binding transcriptional dual regulator CRP	ABYAL1389-S85	1	S9(Phospho)	S9(Phospho)			2191.92	1	S(9): 99.5; Y(10): 0.5; S(17): 0.0	338	AG_500ug_15min	R1	F4
DVTTGDTLCDEKNIITLER	ABYAL1008	fusA	elongation factor G	ABYAL1008-T392	8	T3(Phospho)	T3(Phospho)			2216.01	1	T(3): 100.0; T(4): 0.0; T(7): 0.0; T(16): 0.0	561	AG_500ug_15min	R1	F4;F5;F6;F8
DYIHVVDLANAHLCALNNR	ABYAL0083	gne;galE;galE_1;galE_2	UDP-glucose 4-epimerase	ABYAL0083-Y234	3	Y2(Phospho)	Y2(Phospho)			2231.03	1	Y(2): 100.0	387	AG_500ug_15min	R1	F4;F5;F6
EAVGSIDNQLINIDCK	ABYAL0958	yceD	23S rRNA accumulation protein YceD	ABYAL0958-S41	1	S5(Phospho)	S5(Phospho)			1811.82	1	S(5): 100.0	292	AG_500ug_15min	R1	F5
EFGGNGIMVTASHNPK	ABYAL1027	algC	Phosphomannomutase	ABYAL1027-S104	1	M8(Oxidation);S12(Phospho)	M8(Oxidation);S12(Phospho)			1754.76	1	T(10): 0.0; S(12): 100.0	455	AG_500ug_15min	R1	F2
EIAYFFADNEICPR	ABYAL0533	ndk	nucleoside diphosphate kinase	ABYAL0533-Y131	3	Y4(Phospho)	Y4(Phospho)			1767.74	1	Y(4): 100.0	321	AG_500ug_15min	R1	F1;F4;F8
EKELSDLGFIPLVHCK	ABYAL1533	evpB;tssC	Type VI secretion system sheath protein TssC1	ABYAL1533-S348	3	S5(Phospho)	S5(Phospho)			1907.93	1	S(5): 100.0	423	AG_500ug_15min	R1	F5;F6;F8
EQGFDALSAPCDVTDEDAYKQAIELTQK	ABYAL2075	bdhA;yxjF	Uncharacterized oxidoreductase YxjF	ABYAL2075-S60	6	S8(Phospho)	S8(Phospho)			3165.39	1	S(8): 100.0; T(14): 0.0; Y(19): 0.0; T(26): 0.0	480	AG_500ug_15min	R1	F1;F4;F5;F6;F7
FDNNKVDCSGQKQDQTGDISQYFVQWK	ABYAL2389		conserved exported protein of unknown function	ABYAL2389-S124	1	S9(Phospho)	S9(Phospho)			3258.41	0.5	S(9): 50.0; T(16): 50.0; S(20): 0.0; Y(22): 0.0	366	AG_500ug_15min	R1	F4
FIFAYEYSPTCQK	ABYAL1470	uspA-2	conserved protein of unknown function	ABYAL1470-Y171	1	Y5(Phospho)	Y5(Phospho)			1676.7	1	Y(5): 99.4; Y(7): 0.6; S(8): 0.0; T(10): 0.0	188	AG_500ug_15min	R1	F4
GANCTVLTIGENFKVPTR	ABYAL1470	uspA-2	conserved protein of unknown function	ABYAL1470-T153	3	T5(Phospho)	T5(Phospho)			1999.96	1	T(5): 100.0; T(8): 0.0; T(17): 0.0	397	AG_500ug_15min	R1	F4;F8
GCEQPSGYTEPLLHAAR	ABYAL1916	glcB	malate synthase G	ABYAL1916-S701	5	S6(Phospho)	S6(Phospho)			1908.83	1	S(6): 100.0; Y(8): 0.0; T(9): 0.0	435	AG_500ug_15min	R1	F1;F4;F5;F6;F8
GEKLDYVAICSPNYLHAPHMK	ABYAL0067	dgaA;wbpB	UDP-N-acetyl-2-amino-2-deoxy-D-glucuronate oxidase	ABYAL0067-Y73	1	Y6(Phospho)	Y6(Phospho)			2466.13	1	Y(6): 100.0; S(11): 0.0; Y(14): 0.0	360	AG_500ug_15min	R1	F4
GEKLDYVAICSPNYLHAPHMK	ABYAL0067	dgaA;wbpB	UDP-N-acetyl-2-amino-2-deoxy-D-glucuronate oxidase	ABYAL0067-S78	1	S11(Phospho);M20(Oxidation)	S11(Phospho);M20(Oxidation)			2482.12	0	Y(6): 99.4; S(11): 0.6; Y(14): 0.0	286	AG_500ug_15min	R1	F4
GGRQDIPDNLCDLEYGK	ABYAL1984	aroF;aroF_1	3-deoxy-7-phosphoheptulonate synthase, Tyr-sensitive	ABYAL1984-Y337	1	Y15(Phospho)	Y15(Phospho)			1972.84	1	Y(15): 100.0	380	AG_500ug_15min	R1	F4
GLVEVNDHCATSVEGVYAIGDLVR	ABYAL3236	lpd;lpdA;lpdA_2;lpdA1;lpdG;lpdG_1	Dihydrolipoyl dehydrogenase	ABYAL3236-T308	7	T11(Phospho)	T11(Phospho)			2596.2	0.5	T(11): 50.0; S(12): 50.0; Y(17): 0.0	367	AG_500ug_15min	R1	F1;F2;F4
GLYYFCQETPSNPLIK	ABYAL1533	evpB;tssC	Type VI secretion system sheath protein TssC1	ABYAL1533-Y106	1	Y4(Phospho)	Y4(Phospho)			1952.88	0	Y(3): 99.3; Y(4): 0.7; T(9): 0.0; S(11): 0.0	211	AG_500ug_15min	R1	F4
GNLTPELAQVIDTIAATCK	ABYAL3100	fbp	Fructose-1,6-bisphosphatase class 1	ABYAL3100-T18	1	T4(Phospho)	T4(Phospho)			2037.99	1	T(4): 100.0; T(13): 0.0; T(17): 0.0	373	AG_500ug_15min	R1	F6
GNVEYWVCEIKPGK	ABYAL3638	rplP	50S ribosomal subunit protein L16	ABYAL3638-Y92	1	Y5(Phospho)	Y5(Phospho)			1701.76	1	Y(5): 100.0	242	AG_500ug_15min	R1	F4
GPNGVASHFNVLCR	ABYAL0597	acnA	aconitate hydratase 1	ABYAL0597-S885	1	S7(Phospho)	S7(Phospho)			1550.69	1	S(7): 100.0	304	AG_500ug_15min	R1	F5
GQGICTFVTLQAGVPESEELRK	ABYAL3892	acs;acsA	acetyl-CoA synthetase (AMP-forming)	ABYAL3892-T559	5	T6(Phospho)	T6(Phospho)			2442.16	1	T(6): 99.5; T(9): 0.5; S(17): 0.0	408	AG_500ug_15min	R1	F4;F5;F6
GSILAVDDKNDCIVQEDFTALR	ABYAL2856	alcA;rhbE;BasC	Rhizobactin siderophore biosynthesis protein RhbE	ABYAL2856-S356	2	S2(Phospho)	S2(Phospho)			2502.16	1	S(2): 100.0; T(19): 0.0	245	AG_500ug_15min	R1	F4;F5
GSTPHFDFVAGECAK	ABYAL3988	ribE;ribH	6,7-dimethyl-8-ribityllumazine synthase	ABYAL3988-T89	2	T3(Phospho)	T3(Phospho)			1645.66	1	S(2): 0.5; T(3): 99.5	338	AG_500ug_15min	R1	F8
GTCVVIEDLADAIK	ABYAL3724	serA	phosphoglycerate dehydrogenase	ABYAL3724-T243	3	T2(Phospho)	T2(Phospho)			1526.71	1	T(2): 100.0	317	AG_500ug_15min	R1	F1;F6;F7
HADAGYEIAINCAK	ABYAL4008	hutU	protein of unknown function	ABYAL4008-Y99	1	Y6(Phospho)	Y6(Phospho)			1555.65	1	Y(6): 100.0	234	AG_500ug_15min	R1	F8
HCASACLQEEHVHMMR	ABYAL1432	yhjQ	Uncharacterized cysteine-rich protein YhjQ	ABYAL1432-S34	2	S4(Phospho);C6(Carboxymethyl);M15(Oxidation)	S4(Phospho);C6(Carboxymethyl);M15(Oxidation)			2035.77	1	S(4): 100.0	291	AG_500ug_15min	R1	F4
HGHLHGLVNCAGIGPSAK	ABYAL2592	fabG_4;linC	Short chain dehydrogenase family protein	ABYAL2592-S92	1	S16(Phospho)	S16(Phospho)			1847.86	1	S(16): 100.0	283	AG_500ug_15min	R1	F1
HQLDTSKVDDIVLGCVTPIGDQGGDIAK	ABYAL3376	fadA	3-ketoacyl-CoA thiolase	ABYAL3376-T59	2	T17(Phospho)	T17(Phospho)			2974.42	1	T(5): 0.0; S(6): 0.0; T(17): 100.0	569	AG_500ug_15min	R1	F4;F6
HTLTLPYNDIAALKECFAK	ABYAL2944	hemL	glutamate-1-semialdehyde aminotransferase	ABYAL2944-T183	1	T4(Phospho)	T4(Phospho)			2228.07	1	T(2): 0.6; T(4): 99.4; Y(7): 0.0	293	AG_500ug_15min	R1	F4
HYAHVDCPGHADYVK	ABYAL0303;ABYAL1009	tuf;tuf-1;tuf-2;tuf_1;tuf1;tuf1_1;tuf1_2;tuf2;tuf3;tufA;tufA_1;tufA_2;tufB;tufB_1;tufB_2	translation elongation factor Tu 2	ABYAL0303-Y88	1	Y13(Phospho)	Y13(Phospho)			1791.74	1	Y(2): 0.0; Y(13): 100.0	265	AG_500ug_15min	R1	F1;F2;F3;F4;F5;F6;F7;F8
HYAHVDCPGHADYVK	ABYAL0303;ABYAL1009	tuf;tuf-1;tuf-2;tuf_1;tuf1;tuf1_1;tuf1_2;tuf2;tuf3;tufA;tufA_1;tufA_2;tufB;tufB_1;tufB_2	translation elongation factor Tu 2	ABYAL0303-Y77	16	Y2(Phospho)	Y2(Phospho)			1791.74	0.5	Y(2): 50.0; Y(13): 50.0	254	AG_500ug_15min	R1	F5
IACLYEGTTEIQALDLLGR	ABYAL3412	acdB;dmdC;dmdC_2	3-methylmercaptopropionyl-CoA dehydrogenase	ABYAL3412-Y441	1	Y5(Phospho)	Y5(Phospho)			2159.04	1	Y(5): 100.0; T(8): 0.0; T(9): 0.0	305	AG_500ug_15min	R1	F4
IACLYEGTTEIQALDLLGRK	ABYAL3412	acdB;dmdC;dmdC_2	3-methylmercaptopropionyl-CoA dehydrogenase	ABYAL3412-Y441	1	Y5(Phospho)	Y5(Phospho)			2287.13	1	Y(5): 99.4; T(8): 0.0; T(9): 0.6	320	AG_500ug_15min	R1	F4
IETDEVLDYVCHLEG	ABYAL0351	ppnP	Pyrimidine/purine nucleoside phosphorylase	ABYAL0351-T96	2	T3(Phospho)	T3(Phospho)			1814.75	1	T(3): 100.0; Y(9): 0.0	180	AG_500ug_15min	R1	F1;F6
IGSHPADSQLAAAIQTACFNNK	ABYAL2933	dat	Diaminobutyrate--2-oxoglutarate aminotransferase	ABYAL2933-S391	3	S3(Phospho)	S3(Phospho)			2337.07	0	S(3): 0.0; S(8): 0.0; T(16): 100.0	304	AG_500ug_15min	R1	F4
IHNGKPSLGGTCLNVGCIPSK	ABYAL3236	lpd;lpdA;lpdA_2;lpdA1;lpdG;lpdG_1	Dihydrolipoyl dehydrogenase	ABYAL3236-S43	4	S7(Phospho);C12(Carboxymethyl)	S7(Phospho);C12(Carboxymethyl)			2233.06	0.5	S(7): 50.0; T(11): 50.0; S(20): 0.0	333	AG_500ug_15min	R1	F4;F5;F6;F8
IIGIDLGTTNSCVAVLEGDKVK	ABYAL3518	dnaK	chaperone protein DnaK	ABYAL3518-T11	7	T8(Phospho)	T8(Phospho)			2325.17	0.5	T(8): 50.0; T(9): 50.0; S(11): 0.0	428	AG_500ug_15min	R1	F1;F4;F5
ISPNCPLILPNHIALDQAR	ABYAL1385	purA	adenylosuccinate synthetase	ABYAL1385-S101	7	S2(Phospho)	S2(Phospho)			2165.09	1	S(2): 100.0	441	AG_500ug_15min	R1	F3;F4;F5;F6;F8
IVCVSSISGIAGNLGQTNYAASK	ABYAL2487	fabG	3-oxoacyl-(acyl-carrier protein) reductase	ABYAL2487-S356	2	S5(Phospho)	S5(Phospho)			2333.11	1	S(5): 100.0; S(6): 0.0; S(8): 0.0; T(17): 0.0; Y(19): 0.0; S(22): 0.0	495	AG_500ug_15min	R1	F4;F5
IVGEPDHTVKPYAAVVEDMCYEEQGLIPMPEK	ABYAL1976	aacA4;iucB;mbtK	Alcaligin biosynthesis complex, short chain	ABYAL1976-Y154	2	Y12(Phospho)	Y12(Phospho)			3667.67	0	T(8): 0.0; Y(12): 0.0; Y(21): 100.0	352	AG_500ug_15min	R1	F1;F4
IVGEPDHTVKPYAAVVEDMCYEEQGLIPMPEK	ABYAL1976	aacA4;iucB;mbtK	Alcaligin biosynthesis complex, short chain	ABYAL1976-Y163	3	M19(Oxidation);Y21(Phospho)	M19(Oxidation);Y21(Phospho)			3683.67	1	T(8): 0.0; Y(12): 0.0; Y(21): 100.0	458	AG_500ug_15min	R1	F4
KAGVPTVPGCDHAVTIHNALAEAK	ABYAL2388	accC;accC_1;accC_2	biotin carboxylase	ABYAL2388-T130	3	T6(Phospho)	T6(Phospho)			2479.21	0.5	T(6): 50.0; T(15): 50.0	369	AG_500ug_15min	R1	F4;F5
KAHGCVIGETTAEIIKK	ABYAL3305	mreB	dynamic cytoskeletal protein MreB	ABYAL3305-T212	1	T10(Phospho)	T10(Phospho)			1877.95	1	T(10): 100.0; T(11): 0.0	383	AG_500ug_15min	R1	F4
KMIEAGACALQIENQVSDAK	ABYAL1163	aceA;icl_2	Isocitrate lyase	ABYAL1163-S217	6	S17(Phospho)	S17(Phospho)			2199.01	1	S(17): 100.0	444	AG_500ug_15min	R1	F4;F5;F6;F8
KMIEAGACALQIENQVSDAK	ABYAL1163	aceA;icl_2	Isocitrate lyase	ABYAL1163-S217	1	M2(Oxidation);S17(Phospho)	M2(Oxidation);S17(Phospho)			2215	1	S(17): 100.0	351	AG_500ug_15min	R1	F5
KQQGEWVSYNHNGVTFNGTCQPNENGK	ABYAL2629		conserved exported protein of unknown function	ABYAL2629-S49	4	S8(Phospho)	S8(Phospho)			3116.33	0.5	S(8): 49.8; Y(9): 0.3; T(15): 49.8; T(19): 0.0	447	AG_500ug_15min	R1	F3;F5
LADCQEKDPALSELYLVEGDSAGGSAK	ABYAL0004	gyrB	DNA gyrase subunit B	ABYAL0004-S431	1	S12(Phospho)	S12(Phospho)			2846.27	1	S(12): 100.0; Y(15): 0.0; S(21): 0.0; S(25): 0.0	364	AG_500ug_15min	R1	F5
LAVAEAITNIACANIEQISDIK	ABYAL3088	purL	phosphoribosylformylglycinamide synthetase	ABYAL3088-T714	1	T8(Phospho)	T8(Phospho)			2380.18	1	T(8): 100.0; S(19): 0.0	341	AG_500ug_15min	R1	F1
LDYVAICSPNYLHAPHMK	ABYAL0067	dgaA;wbpB	UDP-N-acetyl-2-amino-2-deoxy-D-glucuronate oxidase	ABYAL0067-Y73	2	Y3(Phospho)	Y3(Phospho)			2151.97	1	Y(3): 100.0; S(8): 0.0; Y(11): 0.0	433	AG_500ug_15min	R1	F4;F5
LFSSEEKPSSAQTAK	ABYAL1019	minE	Cell division topological specificity factor	ABYAL1019-S10	3	S3(Phospho)	S3(Phospho)			1689.77	1	S(3): 100.0; S(4): 0.0; S(9): 0.0; S(10): 0.0; T(13): 0.0	659	AG_500ug_15min	R1	F1;F2;F3
LILGSFAQDVLNSTK	ABYAL2499		Universal stress protein	ABYAL2499-S129	1	S5(Phospho)	S5(Phospho)			1685.86	1	S(5): 100.0; S(13): 0.0; T(14): 0.0	308	AG_500ug_15min	R1	F4
LSGCVLHNGLVYVSGQVPTNLDADAK	ABYAL1241		RutC family protein HD_0322	ABYAL1241-S35	1	S14(Phospho)	S14(Phospho)			2750.32	1	S(2): 0.0; Y(12): 0.9; S(14): 99.1; T(19): 0.0	331	AG_500ug_15min	R1	F5
LVDSPACLVTSEGELSPQLIR	ABYAL0320	htpG	fragment of chaperone protein HtpG (part 2)	ABYAL0320-S232	1	S4(Phospho)	S4(Phospho)			2307.12	1	S(4): 100.0; T(10): 0.0; S(11): 0.0; S(16): 0.0	368	AG_500ug_15min	R1	F4
MQIFYDKDCDLSIIQSK	ABYAL0583	ilvC	Ketol-acid reductoisomerase (NADP())	ABYAL0583-Y5	6	Y5(Phospho)	Y5(Phospho)			2126.94	1	Y(5): 100.0; S(12): 0.0; S(16): 0.0	348	AG_500ug_15min	R1	F1;F4;F6;F7;F8
MSINPFCEIAVEEAVR	ABYAL3133	eftB;etfB	Electron transfer flavoprotein subunit beta	ABYAL3133-S34	4	S2(Phospho)	S2(Phospho)			1887.84	1	S(2): 100.0	358	AG_500ug_15min	R1	F4;F6;F7
MSINPFCEIAVEEAVR	ABYAL3133	eftB;etfB	Electron transfer flavoprotein subunit beta	ABYAL3133-S34	1	M1(Oxidation);S2(Phospho)	M1(Oxidation);S2(Phospho)			1903.83	1	S(2): 100.0	303	AG_500ug_15min	R1	F6
NCATQEGILVGISSGAALAAAAK	ABYAL0198	cysK	O-acetylserine sulfhydrylase A	ABYAL0198-T278	1	T4(Phospho)	T4(Phospho)			2196.08	1	T(4): 100.0; S(13): 0.0; S(14): 0.0	370	AG_500ug_15min	R1	F4
NFCSQAMDIHYLEK	ABYAL2388	accC;accC_1;accC_2	biotin carboxylase	ABYAL2388-S431	1	S4(Phospho)	S4(Phospho)			1778.72	1	S(4): 100.0; Y(11): 0.0	255	AG_500ug_15min	R1	F4
NIEYVACNILQDDQLVNAVNK	p2ABYAL0008	hdhA	7-alpha-hydroxysteroid dehydrogenase	p2ABYAL0008-Y65	2	Y4(Phospho)	Y4(Phospho)			2456.15	1	Y(4): 100.0	436	AG_500ug_15min	R1	F4
NMITGAAQMDGAILVCAATDGPMPQTR	ABYAL0303;ABYAL1009	tuf;tuf-1;tuf-2;tuf_1;tuf1;tuf1_1;tuf1_2;tuf2;tuf3;tufA;tufA_1;tufA_2;tufB;tufB_1;tufB_2	translation elongation factor Tu 2	ABYAL0303-T109	15	T19(Phospho)	T19(Phospho)			2813.26	1	T(4): 0.0; T(19): 100.0; T(26): 0.0	294	AG_500ug_15min	R1	F1
NMITGAAQMDGAILVCAATDGPMPQTR	ABYAL0303;ABYAL1009	tuf;tuf-1;tuf-2;tuf_1;tuf1;tuf1_1;tuf1_2;tuf2;tuf3;tufA;tufA_1;tufA_2;tufB;tufB_1;tufB_2	translation elongation factor Tu 2	ABYAL0303-T94	20	T4(Phospho);M9(Oxidation)	T4(Phospho);M9(Oxidation)			2829.24	0.5	T(4): 50.0; T(19): 50.0; T(26): 0.0	278	AG_500ug_15min	R1	F1;F2;F5;F6
NMITGAAQMDGAILVCAATDGPMPQTR	ABYAL0303;ABYAL1009	tuf;tuf-1;tuf-2;tuf_1;tuf1;tuf1_1;tuf1_2;tuf2;tuf3;tufA;tufA_1;tufA_2;tufB;tufB_1;tufB_2	translation elongation factor Tu 2	ABYAL0303-T94	4	M2(Oxidation);T4(Phospho);M9(Oxidation)	M2(Oxidation);T4(Phospho);M9(Oxidation)			2845.24	0	T(4): 0.0; T(19): 100.0; T(26): 0.0	277	AG_500ug_15min	R1	F4;F5;F6
NMITGAAQMDGAILVCAATDGPMPQTR	ABYAL0303;ABYAL1009	tuf;tuf-1;tuf-2;tuf_1;tuf1;tuf1_1;tuf1_2;tuf2;tuf3;tufA;tufA_1;tufA_2;tufB;tufB_1;tufB_2	translation elongation factor Tu 2	ABYAL0303-T94	3	M2(Oxidation);T4(Phospho);M9(Oxidation);M23(Oxidation)	M2(Oxidation);T4(Phospho);M9(Oxidation);M23(Oxidation)			2861.24	0	T(4): 0.8; T(19): 99.2; T(26): 0.0	320	AG_500ug_15min	R1	F4;F5;F6
NPQSCPVLDVLEEGIYATK	ABYAL1499		Putative hydro-lyase A1S_1268	ABYAL1499-S63	3	S4(Phospho)	S4(Phospho)			2156	1	S(4): 100.0; Y(16): 0.0; T(18): 0.0	319	AG_500ug_15min	R1	F4;F5
NYAVKPMNCPCHVQVFNQGLK	ABYAL0631	thrS;thrS_1	threonine--tRNA ligase	ABYAL0631-Y326	3	Y2(Phospho);C11(Carboxymethyl)	Y2(Phospho);C11(Carboxymethyl)			2528.14	1	Y(2): 100.0	423	AG_500ug_15min	R1	F4;F6;F8
QALTIDLISDKEEVLCK	ABYAL3033	bcp	Thiol peroxidase, Bcp-type	ABYAL3033-T84	1	T4(Phospho)	T4(Phospho)			1997.98	1	T(4): 100.0; S(9): 0.0	383	AG_500ug_15min	R1	F5
QICIDRYEAFGTAGNADK	ABYAL1824	fba;fbaA;fda	Fructose-bisphosphate aldolase	ABYAL1824-T325	1	T12(Phospho)	T12(Phospho)			2051.88	1	Y(7): 0.7; T(12): 99.3	299	AG_500ug_15min	R1	F4
QVCDSDNTTQKNDLLAK	ABYAL1530		protein of unknown function	ABYAL1530-S10	1	S5(Phospho)	S5(Phospho)			1972.86	1	S(5): 100.0; T(8): 0.0; T(9): 0.0	442	AG_500ug_15min	R1	F5
SAACTALEGIANLELPNQER	ABYAL0527	nagZ	Beta-hexosaminidase	ABYAL0527-S283	1	S1(Phospho)	S1(Phospho)			2179.99	0	S(1): 0.0; T(5): 100.0	341	AG_500ug_15min	R1	F4
SAEDCAYLMNVIAGHDAK	ABYAL3307	gatA	Glutamyl-tRNA(Gln) amidotransferase subunit A	ABYAL3307-S219	2	S1(Phospho)	S1(Phospho)			1987.83	1	S(1): 99.4; Y(7): 0.6	278	AG_500ug_15min	R1	F4;F5
SGGTCAFIDAEHALDPQYAR	ABYAL2336	recA;recA_1	DNA recombination/repair protein RecA	ABYAL2336-T88	8	T4(Phospho)	T4(Phospho)			2201.92	1	S(1): 0.5; T(4): 99.5; Y(18): 0.0	450	AG_500ug_15min	R1	F4;F5;F8
SHEECGKVQDPYSLR	ABYAL4007	hutH;hutH_2	Histidine ammonia-lyase	ABYAL4007-S269	1	S1(Phospho)	S1(Phospho)			1827.76	1	S(1): 100.0; Y(12): 0.0; S(13): 0.0	296	AG_500ug_15min	R1	F5
SKDELLQPLLLCYR	ABYAL4057	ppc	phosphoenolpyruvate carboxylase	ABYAL4057-S351	1	S1(Phospho)	S1(Phospho)			1770.88	1	S(1): 100.0; Y(13): 0.0	179	AG_500ug_15min	R1	F5
SKLEEIEKCPAIVTVADAQGTPLK	ABYAL0127	acs-2	Acyl-CoA synthetases (AMP-forming)/AMP-acid ligases	ABYAL0127-T154	5	T14(Phospho)	T14(Phospho)			2620.33	1	S(1): 0.0; T(14): 100.0; T(21): 0.0	332	AG_500ug_15min	R1	F3;F4;F6;F8
SNQNTCINQNVIVNLGDK	ABYAL0310	rpoB	RNA polymerase subunit beta	ABYAL0310-S768	1	S1(Phospho)	S1(Phospho)			2053.93	0	S(1): 0.0; T(5): 100.0	304	AG_500ug_15min	R1	F4
SRQDVTNVVCQLK	ABYAL1390	yhfA	OsmC family protein	ABYAL1390-S63	1	S1(Phospho)	S1(Phospho)			1569.74	1	S(1): 99.1; T(6): 0.9	199	AG_500ug_15min	R1	F5
TEEIDRVLGLNMGADDYVCKPFSPK	ABYAL3408	baeR	DNA-binding transcriptional activator BaeR	ABYAL3408-Y98	1	Y17(Phospho)	Y17(Phospho)			2877.32	1	T(1): 0.0; Y(17): 100.0; S(23): 0.0	325	AG_500ug_15min	R1	F4
TIADVCQFLNADPK	ABYAL3341	proS	proline--tRNA ligase	ABYAL3341-T261	2	T1(Phospho)	T1(Phospho)			1614.72	1	T(1): 100.0	302	AG_500ug_15min	R1	F4;F5
TKDQSYCNINVFSLNEPVKDLK	ABYAL2994		Glutathione-dependent formaldehyde-activating enzyme family protein	ABYAL2994-S110	6	S13(Phospho)	S13(Phospho)			2635.25	1	T(1): 0.0; S(5): 0.0; Y(6): 0.0; S(13): 100.0	341	AG_500ug_15min	R1	F4;F5
TLQCHLVYVGDHPEILNEPEHYLK	ABYAL1470	uspA-2	conserved protein of unknown function	ABYAL1470-Y199	2	Y8(Phospho)	Y8(Phospho)			2927.37	1	T(1): 0.0; Y(8): 100.0; Y(22): 0.0	206	AG_500ug_15min	R1	F4;F5
TPIVVNDCPGFLVNR	ABYAL0331	fadB	fragment of dodecenoyl-CoA delta-isomerase, enoyl-CoA hydratase, 3-hydroxybutyryl-CoA epimerase, 3-hydroxyacyl-CoA dehydrogenase (part 2)	ABYAL0331-T322	5	T1(Phospho)	T1(Phospho)			1723.82	1	T(1): 100.0	365	AG_500ug_15min	R1	F2;F4;F5;F6;F8
TSSFTHHHPNVTMCK	ABYAL3432	ilvE	Branched-chain-amino-acid aminotransferase	ABYAL3432-T148	3	T1(Phospho)	T1(Phospho)			1806.74	1	T(1): 99.5; S(2): 0.5; S(3): 0.0; T(5): 0.0; T(12): 0.0	338	AG_500ug_15min	R1	F4;F6
TSSFTHHHPNVTMCK	ABYAL3432	ilvE	Branched-chain-amino-acid aminotransferase	ABYAL3432-T148	9	T1(Phospho);M13(Oxidation)	T1(Phospho);M13(Oxidation)			1822.73	1	T(1): 99.5; S(2): 0.5; S(3): 0.0; T(5): 0.0; T(12): 0.0	308	AG_500ug_15min	R1	F4;F5;F6;F7
TVLLTHLHPDHVCGIAQNGK	ABYAL3177		Hydrolase	ABYAL3177-T128	1	T1(Phospho)	T1(Phospho)			2233.08	0.5	T(1): 50.0; T(5): 50.0	292	AG_500ug_15min	R1	F4
VCGLTMLLPHGFEGQGPEHSSAR	ABYAL3234	sucA	subunit of E1(0) component of 2-oxoglutarate dehydrogenase	ABYAL3234-T717	2	T5(Phospho)	T5(Phospho)			2503.12	1	T(5): 100.0; S(20): 0.0; S(21): 0.0	427	AG_500ug_15min	R1	F4;F5
VCGLTMLLPHGFEGQGPEHSSAR	ABYAL3234	sucA	subunit of E1(0) component of 2-oxoglutarate dehydrogenase	ABYAL3234-T717	1	T5(Phospho);M6(Oxidation)	T5(Phospho);M6(Oxidation)			2519.11	1	T(5): 100.0; S(20): 0.0; S(21): 0.0	461	AG_500ug_15min	R1	F4
VCPIETPEGPNIGLINSLSVYAK	ABYAL0310	rpoB	RNA polymerase subunit beta	ABYAL0310-T572	1	T6(Phospho)	T6(Phospho)			2494.22	1	T(6): 100.0; S(17): 0.0; S(19): 0.0; Y(21): 0.0	213	AG_500ug_15min	R1	F4
VGIDSNALYR	ABYAL3237	sucC;sucC_1	succinyl-CoA synthetase subunit beta	ABYAL3237-S221	1	S5(Phospho)	S5(Phospho)			1187.54	1	S(5): 100.0; Y(9): 0.0	305	AG_500ug_15min	R1	F3
VICSENAHFSVQK	ABYAL2932	ddc	L-2,4-diaminobutyrate decarboxylase	ABYAL2932-S201	1	S4(Phospho)	S4(Phospho)			1541.68	1	S(4): 100.0; S(10): 0.0	239	AG_500ug_15min	R1	F5
VKAAQYVHSHPGEVCPAK	ABYAL1416	ahpC	alkyl hydroperoxide reductase, AhpC component	ABYAL1416-Y157	4	Y6(Phospho)	Y6(Phospho)			2000.93	1	Y(6): 100.0; S(9): 0.0	393	AG_500ug_15min	R1	F2;F5;F6
VKTSSFTHHHPNVTMCK	ABYAL3432	ilvE	Branched-chain-amino-acid aminotransferase	ABYAL3432-T148	2	T3(Phospho);M15(Oxidation)	T3(Phospho);M15(Oxidation)			2049.89	1	T(3): 98.5; S(4): 0.7; S(5): 0.7; T(7): 0.0; T(14): 0.0	277	AG_500ug_15min	R1	F3;F4
VNVHGGACALGHPIGATGSR	ABYAL2062	atoB;thlA_1	acetyl-CoA acetyltransferase	ABYAL2062-T352	1	T17(Phospho)	T17(Phospho)			1953.9	0.5	T(17): 50.0; S(19): 50.0	305	AG_500ug_15min	R1	F5
VPTLGVIPECPSVLQASNEGKPVILYSETK	ABYAL1020	minD;cps4D_1;cps4D_2	Z-ring positioning protein MinD	ABYAL1020-S224	5	S12(Phospho)	S12(Phospho)			3248.64	0	T(3): 100.0; S(12): 0.0; S(17): 0.0; Y(26): 0.0; S(27): 0.0; T(29): 0.0	426	AG_500ug_15min	R1	F4;F5;F6;F7
VQNASLIVFPENFVCFAAGK	ABYAL0662	ramA	Predicted amidohydrolase	ABYAL0662-S35	1	S5(Phospho)	S5(Phospho)			2234.08	1	S(5): 100.0	169	AG_500ug_15min	R1	F4
VSGSLADVLKDCDVIIDFTAPAATAQHLK	ABYAL4049	dapB	4-hydroxy-tetrahydrodipicolinate reductase	ABYAL4049-T78	1	T19(Phospho)	T19(Phospho)			3078.52	1	S(2): 0.0; S(4): 0.0; T(19): 100.0; T(24): 0.0	493	AG_500ug_15min	R1	F4
VTPLTEETQPYEEGCLSVPQIYDKVDRPSR	ABYAL0191	def;def_1;def_2;def1	peptide deformylase	ABYAL0191-T79	1	T2(Phospho)	T2(Phospho)			3529.65	1	T(2): 100.0; T(5): 0.0; T(8): 0.0; Y(11): 0.0; S(17): 0.0; Y(22): 0.0; S(29): 0.0	458	AG_500ug_15min	R1	F4
YCYAGTVLHTKPQNFNATR	ABYAL1384	hisZ	ATP phosphoribosyltransferase regulatory subunit	ABYAL1384-Y53	2	Y1(Phospho)	Y1(Phospho)			2264.02	1	Y(1): 99.5; Y(3): 0.5; T(6): 0.0; T(10): 0.0; T(18): 0.0	322	AG_500ug_15min	R1	F4;F5
YGVCNAMETLLVDEK	ABYAL0524	proA	Gamma-glutamyl phosphate reductase	ABYAL0524-Y257	1	Y1(Phospho)	Y1(Phospho)			1764.75	1	Y(1): 100.0; T(9): 0.0	284	AG_500ug_15min	R1	F6
YIDQTGVAEYVALCDKYAHLGK	ABYAL0331	fadB	fragment of dodecenoyl-CoA delta-isomerase, enoyl-CoA hydratase, 3-hydroxybutyryl-CoA epimerase, 3-hydroxyacyl-CoA dehydrogenase (part 2)	ABYAL0331-T513	2	T5(Phospho)	T5(Phospho)			2537.18	0.5	Y(1): 50.0; T(5): 50.0; Y(10): 0.0; Y(17): 0.0	461	AG_500ug_15min	R1	F5;F6
YKDQGLEVLGFPCNQFGGQDPGSNK	ABYAL1732	bsaA_1;bsaA_2;gpo;gpx1;hYR	Glutathione peroxidase	ABYAL1732-Y52	4	Y1(Phospho)	Y1(Phospho)			2778.22	1	Y(1): 100.0; S(23): 0.0	281	AG_500ug_15min	R1	F4;F5;F6
YKDQGLEVLGFPCNQFGGQDPGSNKEIGTFCQR	ABYAL1732	bsaA_1;bsaA_2;gpo;gpx1;hYR	Glutathione peroxidase	ABYAL1732-Y52	2	Y1(Phospho);C13(Carboxymethyl)	Y1(Phospho);C13(Carboxymethyl)			3770.68	1	Y(1): 100.0; S(23): 0.0; T(29): 0.0	349	AG_500ug_15min	R1	F4;F5
YVGICGQGPSDHPDLAK	ABYAL2609	ppsA	phosphoenolpyruvate synthetase	ABYAL2609-Y744	1	Y1(Phospho)	Y1(Phospho)			1836.79	1	Y(1): 100.0; S(10): 0.0	354	AG_500ug_15min	R1	F8
AFLMPIEDVFSISGR	ABYAL0303;ABYAL1009	tuf;tuf-1;tuf-2;tuf_1;tuf1;tuf1_1;tuf1_2;tuf2;tuf3;tufA;tufA_1;tufA_2;tufB;tufB_1;tufB_2	translation elongation factor Tu 2	ABYAL0303-S222|ABYAL0303-S224	2	S13(Phospho)	S11(Phospho)/S13(Phospho)	X		1761.83	0.5	S(11): 50.0; S(13): 50.0	310	AG_500ug_15min	R2	F5
GSTPHFDFVAGECAK	ABYAL3988	ribE;ribH	6,7-dimethyl-8-ribityllumazine synthase	ABYAL3988-T89	2	T3(Phospho)	S2(Phospho)/T3(Phospho)	X		1645.66	1	S(2): 0.5; T(3): 99.5	338	AG_500ug_15min	R2	F8
IVCVSSISGIAGNLGQTNYAASK	ABYAL2487	fabG	3-oxoacyl-(acyl-carrier protein) reductase	ABYAL2487-S356	2	S6(Phospho)	S5(Phospho)/S6(Phospho)	X		2333.12	0.5	S(5): 49.8; S(6): 49.8; S(8): 0.5; T(17): 0.0; Y(19): 0.0; S(22): 0.0	231	AG_500ug_15min	R2	F1
TELVFMSHSSAPNEAVQEADYR	ABYAL2315	fruB	Phosphoenolpyruvate-protein phosphotransferase of PTS system	ABYAL2315-S692-S694-S695	3	S10(Phospho)	S7(Phospho)/S9(Phospho)/S10(Phospho)	x		2561.1	0.3	T(1): 0.0; S(7): 33.3; S(9): 33.3; S(10): 33.3; Y(21): 0.0	272	AG_500ug_15min	R2	F2
TTRPEVMGGLGGFGALCK	ABYAL3109	purM	phosphoribosylformylglycinamide cyclo-ligase	ABYAL3109-T38-T39	4	T2(Phospho)	T1(Phospho)/T2(Phospho)	X		1873.86	0.5	T(1): 50.0; T(2): 50.0	282	AG_500ug_15min	R2	F5;F6
TTLTAAIATICAK	ABYAL0303;ABYAL1009	tuf;tuf-1;tuf-2;tuf_1;tuf1;tuf1_1;tuf1_2;tuf2;tuf3;tufA;tufA_1;tufA_2;tufB;tufB_1;tufB_2	translation elongation factor Tu 2	ABYAL0303-T26|ABYAL0303-T27	4	T2(Phospho)	T1(Phospho)/T2(Phospho)/T4(Phospho)	X		1357.67	0.3	T(1): 33.3; T(2): 33.3; T(4): 33.3; T(9): 0.0	294	AG_500ug_15min	R2	F4
EQQSATYLGQGIAIPHGTPQSR	ABYAL2315	fruB	Phosphoenolpyruvate-protein phosphotransferase of PTS system	ABYAL2315-T52-Y53-S50	3	S4(Phospho)	T6(Phospho)/Y7(Phospho)/S4(Phospho)	X		2419.15	1	S(4): 99.2; T(6): 0.8; Y(7): 0.0; T(18): 0.0; S(21): 0.0	290	AG_500ug_15min	R2	F2
AAHPNAGASCAWVPSPTGAVLHAMHYHQVNVK	ABYAL1916	glcB	malate synthase G	ABYAL1916-S538	2	S15(Phospho)	S15(Phospho)			3401.58	1	S(9): 0.0; S(15): 98.8; T(17): 1.2; Y(26): 0.0	273	AG_500ug_15min	R2	F1;F2
AAQYVHSHPGEVCPAK	ABYAL1416	ahpC	alkyl hydroperoxide reductase, AhpC component	ABYAL1416-Y157	4	Y4(Phospho)	Y4(Phospho)			1773.77	1	Y(4): 100.0; S(7): 0.0	387	AG_500ug_15min	R2	F1;F3
AETQKPTIIICK	ABYAL1796	tkt;tktA	fragment of transketolase 1 (part 1)	ABYAL1796-T237	1	T3(Phospho)	T3(Phospho)			1424.72	1	T(3): 100.0; T(7): 0.0	234	AG_500ug_15min	R2	F1
AGAVVCNIGHFDTEIDTAYLR	ABYAL2802	ahcY;sahH	Adenosylhomocysteinase	ABYAL2802-T324	1	T13(Phospho)	T13(Phospho)			2345.05	1	T(13): 99.1; T(17): 0.9; Y(19): 0.0	262	AG_500ug_15min	R2	F1
AGVPTVPGCDHAVTIHNALAEAK	ABYAL2388	accC;accC_1;accC_2	biotin carboxylase	ABYAL2388-T130	1	T5(Phospho)	T5(Phospho)			2351.11	1	T(5): 100.0; T(14): 0.0	304	AG_500ug_15min	R2	F5
AHPDYQYVLDPVLVANSGGSLGDQTTLVK	ABYAL0964	thiD	Phosphomethylpyrimidine kinase	ABYAL0964-S111	1	S17(Phospho)	S17(Phospho)			3137.53	1	Y(5): 0.0; Y(7): 0.0; S(17): 100.0; S(20): 0.0; T(25): 0.0; T(26): 0.0	528	AG_500ug_15min	R2	F2
AKHPNSLISGSGEDVGLPDGQMGNSEVGHMNLGAGR	ABYAL0258	gpmI;gpmM	2,3-bisphosphoglycerate-independent phosphoglycerate mutase	ABYAL0258-S67	1	S25(Phospho)	S25(Phospho)			3668.66	1	S(6): 0.0; S(9): 0.0; S(11): 0.0; S(25): 100.0	413	AG_500ug_15min	R2	F1
AKIIGIDLGTTNSCVAVLEGDKVK	ABYAL3518	dnaK	chaperone protein DnaK	ABYAL3518-T11	5	T10(Phospho)	T10(Phospho)			2524.3	1	T(10): 100.0; T(11): 0.0; S(13): 0.0	426	AG_500ug_15min	R2	F1;F2;F3;F5;F8
AKNPETGEIETHYCDPIGHR	ABYAL1738	purT	phosphoribosylglycinamide formyltransferase 2	ABYAL1738-T218	1	T6(Phospho)	T6(Phospho)			2347.01	1	T(6): 100.0; T(11): 0.0; Y(13): 0.0	278	AG_500ug_15min	R2	F1
AKPYYEFFCPVK	ABYAL3218	dhaT_1;dhaT_2;lap_5	Iron-containing alcohol dehydrogenase family protein	ABYAL3218-Y5	2	Y4(Phospho)	Y4(Phospho)			1571.7	0.5	Y(4): 50.0; Y(5): 50.0	188	AG_500ug_15min	R2	F8
ALFSVFLR	ABYAL0439	ptsI_1;ptsP	Phosphocarrier protein kinase/phosphorylase, nitrogen regulation associated	ABYAL0439-S254	2	S4(Phospho)	S4(Phospho)			1032.52	1	S(4): 100.0	217	AG_500ug_15min	R2	F3;F4
ALSGQQQLPEQGYFIAPTILTEVSDSCR	ABYAL2931	styD	Phenylacetaldehyde dehydrogenase	ABYAL2931-Y359	6	Y13(Phospho)	Y13(Phospho)			3131.48	1	S(3): 0.0; Y(13): 100.0; T(18): 0.0; T(21): 0.0; S(24): 0.0; S(26): 0.0	433	AG_500ug_15min	R2	F1;F5;F6;F8
ALSGQQQLPEQGYFIAPTILTEVSDSCR	ABYAL2931	styD	Phenylacetaldehyde dehydrogenase	ABYAL2931-S349	1	S3(Phospho)	S3(Phospho)			3131.47	0	S(3): 0.0; Y(13): 100.0; T(18): 0.0; T(21): 0.0; S(24): 0.0; S(26): 0.0	374	AG_500ug_15min	R2	F5
ALTESGIAASDVQGTGR	ABYAL3235	odhB;sucB;sucB_1	dihydrolipoyltranssuccinylase	ABYAL3235-S130	1	S10(Phospho)	S10(Phospho)			1712.78	1	T(3): 0.0; S(5): 0.0; S(10): 100.0; T(15): 0.0	285	AG_500ug_15min	R2	F2
AMSEVCAVAIAKDEQQAK	ABYAL4025	dapA;dapA_1;dapA_2;dapA_4	4-hydroxy-tetrahydrodipicolinate synthase	ABYAL4025-S221	2	S3(Phospho)	S3(Phospho)			1971.88	1	S(3): 100.0	499	AG_500ug_15min	R2	F5;F7
ANNIDIQTLTICNVATSSMVR	ABYAL3995	glmS	fragment of L-glutamine--D-fructose-6-phosphate aminotransferase (part 2)	ABYAL3995-T56	1	T8(Phospho)	T8(Phospho)			2344.1	1	T(8): 100.0; T(10): 0.0; T(16): 0.0; S(17): 0.0; S(18): 0.0	496	AG_500ug_15min	R2	F1
ANNIDIQTLTICNVATSSMVR	ABYAL3995	glmS	fragment of L-glutamine--D-fructose-6-phosphate aminotransferase (part 2)	ABYAL3995-T58	1	T10(Phospho)	T10(Phospho)			2344.1	0	T(8): 99.3; T(10): 0.7; T(16): 0.0; S(17): 0.0; S(18): 0.0	314	AG_500ug_15min	R2	F1
ASFEFIEDELNDGNGQAR	ABYAL3919	ftsZ;M3Q_68	cell division protein FtsZ	ABYAL3919-S3	1	S2(Phospho)	S2(Phospho)			2091.87	1	S(2): 100.0	372	AG_500ug_15min	R2	F2
ASQLADDIVVGVGTITKPEHCAQAK	ABYAL0519	eda	KHG/KDPG aldolase	ABYAL0519-S57	2	S2(Phospho)	S2(Phospho)			2631.28	1	S(2): 100.0; T(14): 0.0; T(16): 0.0	397	AG_500ug_15min	R2	F2;F6
AWGCEITAFSSNPDKTEELK	ABYAL4041	ahr;yjgB	aldehyde reductase, NADPH-dependent	ABYAL4041-T197	1	T7(Phospho)	T7(Phospho)			2306.01	1	T(7): 99.4; S(10): 0.6; S(11): 0.0; T(16): 0.0	289	AG_500ug_15min	R2	F7
CGFTPQFAGLEK	ABYAL1732	bsaA_1;bsaA_2;gpo;gpx1;hYR	Glutathione peroxidase	ABYAL1732-T39	1	T4(Phospho)	T4(Phospho)			1377.59	1	T(4): 100.0	181	AG_500ug_15min	R2	F1
CQETANSLKEQGFDALSAPCDVTDEDAYKQAIELTQK	ABYAL2075	bdhA;yxjF	Uncharacterized oxidoreductase YxjF	ABYAL2075-S60	1	C1(Carboxymethyl);S17(Phospho)	C1(Carboxymethyl);S17(Phospho)			4197.86	1	T(4): 0.0; S(7): 0.0; S(17): 100.0; T(23): 0.0; Y(28): 0.0; T(35): 0.0	365	AG_500ug_15min	R2	F5
CSEFGDAIIQHMED	ABYAL2958	icd	isocitrate dehydrogenase	ABYAL2958-S406	2	S2(Phospho)	S2(Phospho)			1674.61	1	S(2): 100.0	256	AG_500ug_15min	R2	F1;F2
DCDVIIDFTAPAATAQHLK	ABYAL4049	dapB	4-hydroxy-tetrahydrodipicolinate reductase	ABYAL4049-T78	1	T9(Phospho)	T9(Phospho)			2108.97	1	T(9): 100.0; T(14): 0.0	306	AG_500ug_15min	R2	F5
DGITVNALCPGYVDTPLVR	ABYAL2075	bdhA;yxjF	Uncharacterized oxidoreductase YxjF	ABYAL2075-T180	6	T4(Phospho)	T4(Phospho)			2082.99	1	T(4): 100.0; Y(12): 0.0; T(15): 0.0	364	AG_500ug_15min	R2	F1;F3;F5;F6;F7;F8
DLALAYSPGVAAPCLEIERDPSAAAK	ABYAL2806	maeB	malate dehydrogenase	ABYAL2806-S41	1	S7(Phospho)	S7(Phospho)			2708.29	1	Y(6): 0.7; S(7): 99.3; S(22): 0.0	279	AG_500ug_15min	R2	F5
DMAEYDADSSKYTQSLGCWHGFIAQQK	ABYAL1163	aceA;icl_2	Isocitrate lyase	ABYAL1163-Y60	2	M2(Oxidation);Y5(Phospho)	M2(Oxidation);Y5(Phospho)			3175.32	1	Y(5): 100.0; S(9): 0.0; S(10): 0.0; Y(12): 0.0; T(13): 0.0; S(15): 0.0	438	AG_500ug_15min	R2	F1;F6
DMAEYDADSSKYTQSLGCWHGFIAQQK	ABYAL1163	aceA;icl_2	Isocitrate lyase	ABYAL1163-Y60	1	Y5(Phospho)	Y5(Phospho)			3159.32	1	Y(5): 100.0; S(9): 0.0; S(10): 0.0; Y(12): 0.0; T(13): 0.0; S(15): 0.0	521	AG_500ug_15min	R2	F6
DVCEIAEISYDNFHELSK	ABYAL1389	crp	DNA-binding transcriptional dual regulator CRP	ABYAL1389-S85	1	S9(Phospho)	S9(Phospho)			2191.92	1	S(9): 99.5; Y(10): 0.5; S(17): 0.0	393	AG_500ug_15min	R2	F1
DVTTGDTLCDEKNIITLER	ABYAL1008	fusA	elongation factor G	ABYAL1008-T392	6	T3(Phospho)	T3(Phospho)			2216.01	1	T(3): 100.0; T(4): 0.0; T(7): 0.0; T(16): 0.0	548	AG_500ug_15min	R2	F1;F2;F3;F5;F7;F8
EASAAPACGSPYLHAK	ABYAL3234	sucA	subunit of E1(0) component of 2-oxoglutarate dehydrogenase	ABYAL3234-S912	1	S3(Phospho)	S3(Phospho)			1652.71	1	S(3): 100.0; S(10): 0.0; Y(12): 0.0	314	AG_500ug_15min	R2	F1
EAVGSIDNQLINIDCK	ABYAL0958	yceD	23S rRNA accumulation protein YceD	ABYAL0958-S41	1	S5(Phospho)	S5(Phospho)			1811.82	1	S(5): 100.0	276	AG_500ug_15min	R2	F7
EFGGNGIMVTASHNPK	ABYAL1027	algC	Phosphomannomutase	ABYAL1027-S104	3	S12(Phospho)	S12(Phospho)			1738.76	1	T(10): 0.0; S(12): 100.0	398	AG_500ug_15min	R2	F1;F2
EFGGNGIMVTASHNPK	ABYAL1027	algC	Phosphomannomutase	ABYAL1027-S104	1	M8(Oxidation);S12(Phospho)	M8(Oxidation);S12(Phospho)			1754.76	1	T(10): 0.0; S(12): 100.0	459	AG_500ug_15min	R2	F2
EIAYFFADNEICPR	ABYAL0533	ndk	nucleoside diphosphate kinase	ABYAL0533-Y131	5	Y4(Phospho)	Y4(Phospho)			1767.74	1	Y(4): 100.0	329	AG_500ug_15min	R2	F1;F4;F5;F6;F8
EKELSDLGFIPLVHCK	ABYAL1533	evpB;tssC	Type VI secretion system sheath protein TssC1	ABYAL1533-S348	1	S5(Phospho)	S5(Phospho)			1907.93	1	S(5): 100.0	381	AG_500ug_15min	R2	F8
EQGFDALSAPCDVTDEDAYKQAIELTQK	ABYAL2075	bdhA;yxjF	Uncharacterized oxidoreductase YxjF	ABYAL2075-S60	7	S8(Phospho)	S8(Phospho)			3165.39	1	S(8): 100.0; T(14): 0.0; Y(19): 0.0; T(26): 0.0	502	AG_500ug_15min	R2	F2;F3;F4;F5;F6;F8
ESSDPISYVVAGKPVGYAVDICNQFANDIKK	ABYAL1756	gltI;pebA_1	glutamate/aspartate ABC transporter periplasmic binding protein	ABYAL1756-S46	2	S2(Phospho)	S2(Phospho)			3407.61	0	S(2): 0.8; S(3): 99.2; S(7): 0.0; Y(8): 0.0; Y(17): 0.0	461	AG_500ug_15min	R2	F5;F6
FCPTGGITAETAPDFLK	ABYAL0519	eda	KHG/KDPG aldolase	ABYAL0519-T157	1	T4(Phospho)	T4(Phospho)			1847.83	1	T(4): 100.0; T(8): 0.0; T(11): 0.0	223	AG_500ug_15min	R2	F7
GANCTVLTIGENFKVPTR	ABYAL1470	uspA-2	conserved protein of unknown function	ABYAL1470-T153	6	T5(Phospho)	T5(Phospho)			1999.97	1	T(5): 100.0; T(8): 0.0; T(17): 0.0	400	AG_500ug_15min	R2	F1;F4;F5;F6;F7;F8
GCEQPSGYTEPLLHAAR	ABYAL1916	glcB	malate synthase G	ABYAL1916-S701	3	S6(Phospho)	S6(Phospho)			1908.83	1	S(6): 100.0; Y(8): 0.0; T(9): 0.0	369	AG_500ug_15min	R2	F1;F5;F8
GFYEQNVDDLICER	ABYAL2265	pyrG	CTP synthetase	ABYAL2265-Y252	1	Y3(Phospho)	Y3(Phospho)			1780.72	1	Y(3): 100.0	245	AG_500ug_15min	R2	F7
GGRQDIPDNLCDLEYGK	ABYAL1984	aroF;aroF_1	3-deoxy-7-phosphoheptulonate synthase, Tyr-sensitive	ABYAL1984-Y337	3	Y15(Phospho)	Y15(Phospho)			1972.84	1	Y(15): 100.0	398	AG_500ug_15min	R2	F5;F7;F8
GLVEVNDHCATSVEGVYAIGDLVR	ABYAL3236	lpd;lpdA;lpdA_2;lpdA1;lpdG;lpdG_1	Dihydrolipoyl dehydrogenase	ABYAL3236-T308	7	T11(Phospho)	T11(Phospho)			2596.21	0.5	T(11): 50.0; S(12): 50.0; Y(17): 0.0	400	AG_500ug_15min	R2	F1;F2
GNVEYWVCEIKPGK	ABYAL3638	rplP	50S ribosomal subunit protein L16	ABYAL3638-Y92	1	Y5(Phospho)	Y5(Phospho)			1701.77	1	Y(5): 100.0	283	AG_500ug_15min	R2	F6
GQGICTFVTLQAGVPESEELRK	ABYAL3892	acs;acsA	acetyl-CoA synthetase (AMP-forming)	ABYAL3892-T559	4	T6(Phospho)	T6(Phospho)			2442.17	1	T(6): 100.0; T(9): 0.0; S(17): 0.0	398	AG_500ug_15min	R2	F5;F6
GSILAVDDKNDCIVQEDFTALR	ABYAL2856	alcA;rhbE;BasC	Rhizobactin siderophore biosynthesis protein RhbE	ABYAL2856-S356	1	S2(Phospho)	S2(Phospho)			2502.16	1	S(2): 100.0; T(19): 0.0	209	AG_500ug_15min	R2	F1
GTCVVIEDLADAIK	ABYAL3724	serA	phosphoglycerate dehydrogenase	ABYAL3724-T243	4	T2(Phospho)	T2(Phospho)			1526.71	1	T(2): 100.0	299	AG_500ug_15min	R2	F3;F4;F7;F8
HGHLHGLVNCAGIGPSAK	ABYAL2592	fabG_4;linC	Short chain dehydrogenase family protein	ABYAL2592-S92	1	S16(Phospho)	S16(Phospho)			1847.87	1	S(16): 100.0	277	AG_500ug_15min	R2	F1
HQLDTSKVDDIVLGCVTPIGDQGGDIAK	ABYAL3376	fadA	3-ketoacyl-CoA thiolase	ABYAL3376-T59	7	T17(Phospho)	T17(Phospho)			2974.42	1	T(5): 0.0; S(6): 0.0; T(17): 100.0	483	AG_500ug_15min	R2	F2;F5;F6;F7;F8
HYAHVDCPGHADYVK	ABYAL0303;ABYAL1009	tuf;tuf-1;tuf-2;tuf_1;tuf1;tuf1_1;tuf1_2;tuf2;tuf3;tufA;tufA_1;tufA_2;tufB;tufB_1;tufB_2	translation elongation factor Tu 2	ABYAL0303-Y88	12	Y13(Phospho)	Y13(Phospho)			1791.72	1	Y(2): 0.0; Y(13): 100.0	354	AG_500ug_15min	R2	F1;F2;F3;F5;F6;F7
IACLYEGTTEIQALDLLGR	ABYAL3412	acdB;dmdC;dmdC_2	3-methylmercaptopropionyl-CoA dehydrogenase	ABYAL3412-Y441	2	Y5(Phospho)	Y5(Phospho)			2159.04	0.3	Y(5): 33.3; T(8): 33.3; T(9): 33.3	381	AG_500ug_15min	R2	F1;F5
IACLYEGTTEIQALDLLGRK	ABYAL3412	acdB;dmdC;dmdC_2	3-methylmercaptopropionyl-CoA dehydrogenase	ABYAL3412-Y441	1	Y5(Phospho)	Y5(Phospho)			2287.13	1	Y(5): 99.4; T(8): 0.6; T(9): 0.0	342	AG_500ug_15min	R2	F5
IAPTLLAGVPCIVKPATDGAQLTQAVVK	ABYAL1576	paaZ;paaN	oxepin-CoA hydrolase/3-oxo-5,6-dehydrosuberyl-CoA semialdehyde dehydrogenase	ABYAL1576-T194	1	T4(Phospho)	T4(Phospho)			2854.55	1	T(4): 100.0; T(17): 0.0; T(23): 0.0	286	AG_500ug_15min	R2	F6
IETDEVLDYVCHLEG	ABYAL0351	ppnP	Pyrimidine/purine nucleoside phosphorylase	ABYAL0351-T96	2	T3(Phospho)	T3(Phospho)			1814.75	1	T(3): 100.0; Y(9): 0.0	205	AG_500ug_15min	R2	F2;F6
IGAVHCVVFGGFSPDSLASR	ABYAL3892	acs;acsA	acetyl-CoA synthetase (AMP-forming)	ABYAL3892-S165	3	S13(Phospho)	S13(Phospho)			2098.97	1	S(13): 100.0; S(16): 0.0; S(19): 0.0	264	AG_500ug_15min	R2	F5;F6;F8
IHNGKPSLGGTCLNVGCIPSK	ABYAL3236	lpd;lpdA;lpdA_2;lpdA1;lpdG;lpdG_1	Dihydrolipoyl dehydrogenase	ABYAL3236-S43	4	S7(Phospho);C12(Carboxymethyl)	S7(Phospho);C12(Carboxymethyl)			2233.06	0	S(7): 0.0; T(11): 100.0; S(20): 0.0	247	AG_500ug_15min	R2	F1;F2;F6
IIGIDLGTTNSCVAVLEGDKVK	ABYAL3518	dnaK	chaperone protein DnaK	ABYAL3518-T11	6	T8(Phospho)	T8(Phospho)			2325.18	1	T(8): 99.3; T(9): 0.7; S(11): 0.0	416	AG_500ug_15min	R2	F1;F2;F3;F5;F8
IRFPEGCGIGIKPVSK	ABYAL2958	icd	isocitrate dehydrogenase	ABYAL2958-S202	1	S15(Phospho)	S15(Phospho)			1780.91	1	S(15): 100.0	188	AG_500ug_15min	R2	F1
ISPNCPLILPNHIALDQAR	ABYAL1385	purA	adenylosuccinate synthetase	ABYAL1385-S101	6	S2(Phospho)	S2(Phospho)			2165.08	1	S(2): 100.0	473	AG_500ug_15min	R2	F2;F4;F5;F6;F7;F8
IVGEPDHTVKPYAAVVEDMCYEEQGLIPMPEK	ABYAL1976	aacA4;iucB;mbtK	Alcaligin biosynthesis complex, short chain	ABYAL1976-Y163	2	Y21(Phospho)	Y21(Phospho)			3667.67	1	T(8): 0.0; Y(12): 0.0; Y(21): 100.0	391	AG_500ug_15min	R2	F1;F5
KALTESGIAASDVQGTGR	ABYAL3235	odhB;sucB;sucB_1	dihydrolipoyltranssuccinylase	ABYAL3235-S130	1	S11(Phospho)	S11(Phospho)			1840.89	1	T(4): 0.0; S(6): 0.0; S(11): 100.0; T(16): 0.0	576	AG_500ug_15min	R2	F2
KMIEAGACALQIENQVSDAK	ABYAL1163	aceA;icl_2	Isocitrate lyase	ABYAL1163-S217	8	S17(Phospho)	S17(Phospho)			2199.02	1	S(17): 100.0	457	AG_500ug_15min	R2	F1;F2;F3;F4;F5;F7;F8
KMIEAGACALQIENQVSDAK	ABYAL1163	aceA;icl_2	Isocitrate lyase	ABYAL1163-S217	2	M2(Oxidation);S17(Phospho)	M2(Oxidation);S17(Phospho)			2215.01	1	S(17): 100.0	435	AG_500ug_15min	R2	F5;F7
KQQGEWVSYNHNGVTFNGTCQPNENGK	ABYAL2629		conserved exported protein of unknown function	ABYAL2629-Y50	9	Y9(Phospho)	Y9(Phospho)			3116.33	0	S(8): 0.0; Y(9): 0.0; T(15): 100.0; T(19): 0.0	425	AG_500ug_15min	R2	F1;F2;F4
KQQGEWVSYNHNGVTFNGTCQPNENGK	ABYAL2629		conserved exported protein of unknown function	ABYAL2629-T56	1	T15(Phospho)	T15(Phospho)			3116.33	1	S(8): 0.0; Y(9): 0.0; T(15): 100.0; T(19): 0.0	361	AG_500ug_15min	R2	F4
LADCQEKDPALSELYLVEGDSAGGSAK	ABYAL0004	gyrB	DNA gyrase subunit B	ABYAL0004-S431	1	S12(Phospho)	S12(Phospho)			2846.27	0.5	S(12): 50.0; Y(15): 50.0; S(21): 0.0; S(25): 0.0	267	AG_500ug_15min	R2	F5
LDESASSAINASVACVEQIVNEGR	ABYAL4007	hutH;hutH_2	Histidine ammonia-lyase	ABYAL4007-S32	3	S6(Phospho)	S6(Phospho)			2542.14	0.5	S(4): 0.0; S(6): 49.8; S(7): 0.3; S(12): 49.8	452	AG_500ug_15min	R2	F1
LFSSEEKPSSAQTAK	ABYAL1019	minE	Cell division topological specificity factor	ABYAL1019-S10	2	S3(Phospho)	S3(Phospho)			1689.78	1	S(3): 100.0; S(4): 0.0; S(9): 0.0; S(10): 0.0; T(13): 0.0	654	AG_500ug_15min	R2	F2;F3
LHNQVDGSTYIPLCHVK	ABYAL3234	sucA	subunit of E1(0) component of 2-oxoglutarate dehydrogenase	ABYAL3234-S639	1	S8(Phospho)	S8(Phospho)			2003.93	1	S(8): 100.0; T(9): 0.0; Y(10): 0.0	475	AG_500ug_15min	R2	F1
LSGCVLHNGLVYVSGQVPTNLDADAK	ABYAL1241		RutC family protein HD_0322	ABYAL1241-S35	1	S14(Phospho)	S14(Phospho)			2750.32	1	S(2): 0.0; Y(12): 0.9; S(14): 99.1; T(19): 0.0	322	AG_500ug_15min	R2	F8
LVDSPACLVTSEGELSPQLIR	ABYAL0320	htpG	fragment of chaperone protein HtpG (part 2)	ABYAL0320-S232	1	S4(Phospho)	S4(Phospho)			2307.14	1	S(4): 100.0; T(10): 0.0; S(11): 0.0; S(16): 0.0	297	AG_500ug_15min	R2	F8
MGIHGNATCVINFDQAK	ABYAL3412	acdB;dmdC;dmdC_2	3-methylmercaptopropionyl-CoA dehydrogenase	ABYAL3412-T266	1	M1(Oxidation);T8(Phospho)	M1(Oxidation);T8(Phospho)			1914.81	1	T(8): 100.0	251	AG_500ug_15min	R2	F7
MQIFYDKDCDLSIIQSK	ABYAL0583	ilvC	Ketol-acid reductoisomerase (NADP())	ABYAL0583-Y5	7	Y5(Phospho)	Y5(Phospho)			2126.94	1	Y(5): 100.0; S(12): 0.0; S(16): 0.0	339	AG_500ug_15min	R2	F1;F2;F3;F5;F6;F7;F8
MSINPFCEIAVEEAVR	ABYAL3133	eftB;etfB	Electron transfer flavoprotein subunit beta	ABYAL3133-S34	4	S2(Phospho)	S2(Phospho)			1887.83	1	S(2): 100.0	340	AG_500ug_15min	R2	F1;F3;F5;F6
MSINPFCEIAVEEAVR	ABYAL3133	eftB;etfB	Electron transfer flavoprotein subunit beta	ABYAL3133-S34	2	M1(Oxidation);S2(Phospho)	M1(Oxidation);S2(Phospho)			1903.83	1	S(2): 100.0	323	AG_500ug_15min	R2	F2;F5
NICQAANYVGAGTVEYLLSHDGK	ABYAL1501	bccA	Biotin carboxylase / Biotin carboxyl carrier protein	ABYAL1501-Y270	1	Y8(Phospho)	Y8(Phospho)			2503.12	1	Y(8): 100.0; T(13): 0.0; Y(16): 0.0; S(19): 0.0	295	AG_500ug_15min	R2	F5
NIEYVACNILQDDQLVNAVNK	p2ABYAL0008	hdhA	7-alpha-hydroxysteroid dehydrogenase	p2ABYAL0008-Y65	1	Y4(Phospho)	Y4(Phospho)			2456.14	1	Y(4): 100.0	224	AG_500ug_15min	R2	F1
NMITGAAQMDGAILVCAATDGPMPQTR	ABYAL0303;ABYAL1009	tuf;tuf-1;tuf-2;tuf_1;tuf1;tuf1_1;tuf1_2;tuf2;tuf3;tufA;tufA_1;tufA_2;tufB;tufB_1;tufB_2	translation elongation factor Tu 2	ABYAL0303-T109	11	T19(Phospho)	T19(Phospho)			2813.24	1	T(4): 0.0; T(19): 100.0; T(26): 0.0	285	AG_500ug_15min	R2	F1
NMITGAAQMDGAILVCAATDGPMPQTR	ABYAL0303;ABYAL1009	tuf;tuf-1;tuf-2;tuf_1;tuf1;tuf1_1;tuf1_2;tuf2;tuf3;tufA;tufA_1;tufA_2;tufB;tufB_1;tufB_2	translation elongation factor Tu 2	ABYAL0303-T94	17	T4(Phospho);M9(Oxidation)	T4(Phospho);M9(Oxidation)			2829.24	0	T(4): 0.0; T(19): 100.0; T(26): 0.0	301	AG_500ug_15min	R2	F1;F2
NMITGAAQMDGAILVCAATDGPMPQTR	ABYAL0303;ABYAL1009	tuf;tuf-1;tuf-2;tuf_1;tuf1;tuf1_1;tuf1_2;tuf2;tuf3;tufA;tufA_1;tufA_2;tufB;tufB_1;tufB_2	translation elongation factor Tu 2	ABYAL0303-T94	3	M2(Oxidation);T4(Phospho);M9(Oxidation)	M2(Oxidation);T4(Phospho);M9(Oxidation)			2845.23	0.5	T(4): 50.0; T(19): 50.0; T(26): 0.0	254	AG_500ug_15min	R2	F1
NPQSCPVLDVLEEGIYATK	ABYAL1499		Putative hydro-lyase A1S_1268	ABYAL1499-S63	4	S4(Phospho)	S4(Phospho)			2155.99	1	S(4): 100.0; Y(16): 0.0; T(18): 0.0	315	AG_500ug_15min	R2	F1;F5;F6;F8
NYAVKPMNCPCHVQVFNQGLK	ABYAL0631	thrS;thrS_1	threonine--tRNA ligase	ABYAL0631-Y326	4	Y2(Phospho);C11(Carboxymethyl)	Y2(Phospho);C11(Carboxymethyl)			2528.13	1	Y(2): 100.0	408	AG_500ug_15min	R2	F2;F5;F7;F8
NYAVKPMNCPCHVQVFNQGLK	ABYAL0631	thrS;thrS_1	threonine--tRNA ligase	ABYAL0631-Y326	1	Y2(Phospho);M7(Oxidation);C11(Carboxymethyl)	Y2(Phospho);M7(Oxidation);C11(Carboxymethyl)			2544.12	1	Y(2): 100.0	344	AG_500ug_15min	R2	F8
QICIDRYEAFGTAGNADK	ABYAL1824	fba;fbaA;fda	Fructose-bisphosphate aldolase	ABYAL1824-Y320	1	Y7(Phospho)	Y7(Phospho)			2051.88	0.5	Y(7): 50.0; T(12): 50.0	244	AG_500ug_15min	R2	F8
QQGEWVSYNHNGVTFNGTCQPNENGK	ABYAL2629		conserved exported protein of unknown function	ABYAL2629-S49	1	S7(Phospho)	S7(Phospho)			2988.23	1	S(7): 99.3; Y(8): 0.7; T(14): 0.0; T(18): 0.0	410	AG_500ug_15min	R2	F7
QVCDSDNTTQKNDLLAK	ABYAL1530		protein of unknown function	ABYAL1530-S10	3	S5(Phospho)	S5(Phospho)			1972.86	1	S(5): 100.0; T(8): 0.0; T(9): 0.0	430	AG_500ug_15min	R2	F1;F2;F6
SGGTCAFIDAEHALDPQYAR	ABYAL2336	recA;recA_1	DNA recombination/repair protein RecA	ABYAL2336-T88	6	T4(Phospho)	T4(Phospho)			2201.93	1	S(1): 0.5; T(4): 99.5; Y(18): 0.0	472	AG_500ug_15min	R2	F1;F2;F5
SHEECGKVQDPYSLR	ABYAL4007	hutH;hutH_2	Histidine ammonia-lyase	ABYAL4007-S269	2	S1(Phospho)	S1(Phospho)			1827.76	1	S(1): 100.0; Y(12): 0.0; S(13): 0.0	250	AG_500ug_15min	R2	F1;F7
SKLEEIEKCPAIVTVADAQGTPLK	ABYAL0127	acs-2	Acyl-CoA synthetases (AMP-forming)/AMP-acid ligases	ABYAL0127-T154	6	T14(Phospho)	T14(Phospho)			2620.33	1	S(1): 0.0; T(14): 100.0; T(21): 0.0	415	AG_500ug_15min	R2	F3;F4;F6;F7;F8
SMAVAGCDAAIMGYGPVPATQK	ABYAL0330	fadA	3-ketoacyl-CoA thiolase	ABYAL0330-S273	1	S1(Phospho)	S1(Phospho)			2217.98	1	S(1): 100.0; Y(14): 0.0; T(20): 0.0	381	AG_500ug_15min	R2	F1
SNNNDYDISDSKDCEK	ABYAL0155	yhhW_1;yhhW_2;yhhW_4;yhhW_5	Pirin family protein	ABYAL0155-S2	3	S1(Phospho)	S1(Phospho)			1926.7	1	S(1): 100.0; Y(6): 0.0; S(9): 0.0; S(11): 0.0	301	AG_500ug_15min	R2	F2;F5;F8
SNQNTCINQNVIVNLGDK	ABYAL0310	rpoB	RNA polymerase subunit beta	ABYAL0310-S768	4	S1(Phospho)	S1(Phospho)			2053.93	0	S(1): 0.0; T(5): 100.0	314	AG_500ug_15min	R2	F2;F5;F6;F8
TIADVCQFLNADPK	ABYAL3341	proS	proline--tRNA ligase	ABYAL3341-T261	4	T1(Phospho)	T1(Phospho)			1614.72	1	T(1): 100.0	279	AG_500ug_15min	R2	F2;F5;F7;F8
TKDQSYCNINVFSLNEPVKDLK	ABYAL2994		Glutathione-dependent formaldehyde-activating enzyme family protein	ABYAL2994-S110	1	S13(Phospho)	S13(Phospho)			2635.24	1	T(1): 0.0; S(5): 0.0; Y(6): 0.0; S(13): 100.0	390	AG_500ug_15min	R2	F7
TLQCHLVYVGDHPEILNEPEHYLK	ABYAL1470	uspA-2	conserved protein of unknown function	ABYAL1470-Y199	1	Y8(Phospho)	Y8(Phospho)			2927.37	0.5	T(1): 0.0; Y(8): 50.0; Y(22): 50.0	270	AG_500ug_15min	R2	F5
TPIVVNDCPGFLVNR	ABYAL0331	fadB	fragment of dodecenoyl-CoA delta-isomerase, enoyl-CoA hydratase, 3-hydroxybutyryl-CoA epimerase, 3-hydroxyacyl-CoA dehydrogenase (part 2)	ABYAL0331-T322	5	T1(Phospho)	T1(Phospho)			1723.82	1	T(1): 100.0	324	AG_500ug_15min	R2	F1;F3;F4;F6;F7
TSSFTHHHPNVTMCK	ABYAL3432	ilvE	Branched-chain-amino-acid aminotransferase	ABYAL3432-T148	4	T1(Phospho)	T1(Phospho)			1806.74	1	T(1): 99.5; S(2): 0.5; S(3): 0.0; T(5): 0.0; T(12): 0.0	375	AG_500ug_15min	R2	F1;F2;F4
TSSFTHHHPNVTMCK	ABYAL3432	ilvE	Branched-chain-amino-acid aminotransferase	ABYAL3432-T148	7	T1(Phospho);M13(Oxidation)	T1(Phospho);M13(Oxidation)			1822.73	1	T(1): 99.4; S(2): 0.6; S(3): 0.0; T(5): 0.0; T(12): 0.0	325	AG_500ug_15min	R2	F3;F5;F7
VCGLTMLLPHGFEGQGPEHSSAR	ABYAL3234	sucA	subunit of E1(0) component of 2-oxoglutarate dehydrogenase	ABYAL3234-T717	2	T5(Phospho)	T5(Phospho)			2503.12	1	T(5): 100.0; S(20): 0.0; S(21): 0.0	459	AG_500ug_15min	R2	F1;F2
VGIDSNALYR	ABYAL3237	sucC;sucC_1	succinyl-CoA synthetase subunit beta	ABYAL3237-S221	1	S5(Phospho)	S5(Phospho)			1187.54	1	S(5): 100.0; Y(9): 0.0	251	AG_500ug_15min	R2	F4
VGQIASQYKDIFPPEVAK	ABYAL0419	ubiB_2	ABC1 domain-containing protein	ABYAL0419-S75	1	S6(Phospho)	S6(Phospho)			2070.03	1	S(6): 100.0; Y(8): 0.0	339	AG_500ug_15min	R2	F2
VICSENAHFSVQK	ABYAL2932	ddc	L-2,4-diaminobutyrate decarboxylase	ABYAL2932-S201	1	S4(Phospho)	S4(Phospho)			1541.68	1	S(4): 100.0; S(10): 0.0	247	AG_500ug_15min	R2	F1
VKAAQYVHSHPGEVCPAK	ABYAL1416	ahpC	alkyl hydroperoxide reductase, AhpC component	ABYAL1416-Y157	6	Y6(Phospho)	Y6(Phospho)			2000.93	1	Y(6): 100.0; S(9): 0.0	352	AG_500ug_15min	R2	F1;F2;F3;F4;F6;F7
VPTLGVIPECPSVLQASNEGKPVILYSETK	ABYAL1020	minD;cps4D_1;cps4D_2	Z-ring positioning protein MinD	ABYAL1020-S224	6	S12(Phospho)	S12(Phospho)			3248.66	0	T(3): 100.0; S(12): 0.0; S(17): 0.0; Y(26): 0.0; S(27): 0.0; T(29): 0.0	404	AG_500ug_15min	R2	F2;F3;F4;F5;F6;F8
VSGSLADVLKDCDVIIDFTAPAATAQHLK	ABYAL4049	dapB	4-hydroxy-tetrahydrodipicolinate reductase	ABYAL4049-T78	1	T19(Phospho)	T19(Phospho)			3078.52	1	S(2): 0.0; S(4): 0.0; T(19): 100.0; T(24): 0.0	522	AG_500ug_15min	R2	F5
VVITGMGINSCIGNSLEEVTHSLK	ABYAL1004	fabB	protein of unknown function	ABYAL1004-T7	2	T4(Phospho)	T4(Phospho)			2581.23	1	T(4): 100.0; S(10): 0.0; S(15): 0.0; T(20): 0.0; S(22): 0.0	431	AG_500ug_15min	R2	F1
YCYAGTVLHTKPQNFNATR	ABYAL1384	hisZ	ATP phosphoribosyltransferase regulatory subunit	ABYAL1384-Y53	2	Y1(Phospho)	Y1(Phospho)			2264.02	1	Y(1): 99.3; Y(3): 0.7; T(6): 0.0; T(10): 0.0; T(18): 0.0	276	AG_500ug_15min	R2	F5;F8
YGVCNAMETLLVDEK	ABYAL0524	proA	Gamma-glutamyl phosphate reductase	ABYAL0524-Y257	3	Y1(Phospho)	Y1(Phospho)			1764.75	1	Y(1): 100.0; T(9): 0.0	271	AG_500ug_15min	R2	F1;F2;F5
YIDQTGVAEYVALCDKYAHLGK	ABYAL0331	fadB	fragment of dodecenoyl-CoA delta-isomerase, enoyl-CoA hydratase, 3-hydroxybutyryl-CoA epimerase, 3-hydroxyacyl-CoA dehydrogenase (part 2)	ABYAL0331-T513	5	T5(Phospho)	T5(Phospho)			2537.17	0.5	Y(1): 50.0; T(5): 50.0; Y(10): 0.0; Y(17): 0.0	494	AG_500ug_15min	R2	F1;F5;F6;F8
YIESMVYQGVIENVACEQSAR	ABYAL0177	atpG	ATP synthase F1 complex subunit gamma	ABYAL0177-S228	1	S4(Phospho)	S4(Phospho)			2469.08	1	Y(1): 0.5; S(4): 99.5; Y(7): 0.0; S(19): 0.0	369	AG_500ug_15min	R2	F1
YKDQGLEVLGFPCNQFGGQDPGSNK	ABYAL1732	bsaA_1;bsaA_2;gpo;gpx1;hYR	Glutathione peroxidase	ABYAL1732-Y52	4	Y1(Phospho)	Y1(Phospho)			2778.21	1	Y(1): 100.0; S(23): 0.0	274	AG_500ug_15min	R2	F2;F4;F5;F7
DIPAPDVGTNANIMGWMMDTYSTSQGHTVTGVVTGKPVHLGGSLGR	ABYAL3705	gdh;gdhA;gdhA_1;gdhA_2	Glutamate dehydrogenase	ABYAL3705-T155	22	T9(Phospho)	T9(Phospho)			4805.27	1	T(9): 98.7; T(20): 1.3; Y(21): 0.0; S(22): 0.0; T(23): 0.0; S(24): 0.0; T(28): 0.0; T(30): 0.0; T(34): 0.0; S(43): 0.0	437	TFA_500ug_15min	R1	F1;F2;F3
DVTTGDTLCDEKNIITLER	ABYAL1008	fusA	elongation factor G	ABYAL1008-T392	4	T3(Phospho)	T3(Phospho)			2216.01	1	T(3): 100.0; T(4): 0.0; T(7): 0.0; T(16): 0.0	556	TFA_500ug_15min	R1	F5;F6;F7;F8
EFGGNGIMVTASHNPK	ABYAL1027	algC	Phosphomannomutase	ABYAL1027-S104	1	M8(Oxidation);S12(Phospho)	M8(Oxidation);S12(Phospho)			1754.76	1	T(10): 0.0; S(12): 100.0	277	TFA_500ug_15min	R1	F1
EIAYFFADNEICPR	ABYAL0533	ndk	nucleoside diphosphate kinase	ABYAL0533-Y131	1	Y4(Phospho)	Y4(Phospho)			1767.74	1	Y(4): 100.0	243	TFA_500ug_15min	R1	F7
EQGFDALSAPCDVTDEDAYKQAIELTQK	ABYAL2075	bdhA;yxjF	Uncharacterized oxidoreductase YxjF	ABYAL2075-S60	3	S8(Phospho)	S8(Phospho)			3165.4	1	S(8): 100.0; T(14): 0.0; Y(19): 0.0; T(26): 0.0	437	TFA_500ug_15min	R1	F3;F5;F6
GANCTVLTIGENFKVPTR	ABYAL1470	uspA-2	conserved protein of unknown function	ABYAL1470-T153	2	T5(Phospho)	T5(Phospho)			1999.96	1	T(5): 100.0; T(8): 0.0; T(17): 0.0	317	TFA_500ug_15min	R1	F4;F7
GAVSRPINDLNADILNQVAADQPIYILCGGGSK	ABYAL3460		Rhodanese domain-containing protein	ABYAL3460-Y66	1	Y25(Phospho)	Y25(Phospho)			3462.71	1	S(4): 0.0; Y(25): 100.0; S(32): 0.0	349	TFA_500ug_15min	R1	F2
GSVGASGDLAPLAHMSLVLLGESK	ABYAL4007	hutH;hutH_2	Histidine ammonia-lyase	ABYAL4007-S143	1	S6(Phospho)	S6(Phospho)			2389.19	1	S(2): 0.0; S(6): 100.0; S(16): 0.0; S(23): 0.0	274	TFA_500ug_15min	R1	F5
HADVIASCGTK	ABYAL2687		conserved protein of unknown function	ABYAL2687-T21	1	T10(Phospho)	T10(Phospho)			1181.5	0	S(7): 100.0; T(10): 0.0	169	TFA_500ug_15min	R1	F5
HYAHVDCPGHADYVK	ABYAL0303;ABYAL1009	tuf;tuf-1;tuf-2;tuf_1;tuf1;tuf1_1;tuf1_2;tuf2;tuf3;tufA;tufA_1;tufA_2;tufB;tufB_1;tufB_2	translation elongation factor Tu 2	ABYAL0303-Y77	6	Y2(Phospho)	Y2(Phospho)			1791.72	0.5	Y(2): 50.0; Y(13): 50.0	215	TFA_500ug_15min	R1	F1;F2;F3;F4;F5
ISPNCPLILPNHIALDQAR	ABYAL1385	purA	adenylosuccinate synthetase	ABYAL1385-S101	2	S2(Phospho)	S2(Phospho)			2165.09	1	S(2): 100.0	416	TFA_500ug_15min	R1	F6;F7
MGIHGNATCVINFDQAK	ABYAL3412	acdB;dmdC;dmdC_2	3-methylmercaptopropionyl-CoA dehydrogenase	ABYAL3412-T266	3	T8(Phospho)	T8(Phospho)			1898.82	1	T(8): 100.0	253	TFA_500ug_15min	R1	F6;F7;F8
MSINPFCEIAVEEAVR	ABYAL3133	eftB;etfB	Electron transfer flavoprotein subunit beta	ABYAL3133-S34	1	S2(Phospho)	S2(Phospho)			1887.83	1	S(2): 100.0	226	TFA_500ug_15min	R1	F5
NMITGAAQMDGAILVCAATDGPMPQTR	ABYAL0303;ABYAL1009	tuf;tuf-1;tuf-2;tuf_1;tuf1;tuf1_1;tuf1_2;tuf2;tuf3;tufA;tufA_1;tufA_2;tufB;tufB_1;tufB_2	translation elongation factor Tu 2	ABYAL0303-T109	38	T19(Phospho)	T19(Phospho)			2813.25	1	T(4): 0.0; T(19): 100.0; T(26): 0.0	315	TFA_500ug_15min	R1	F1;F2
NMITGAAQMDGAILVCAATDGPMPQTR	ABYAL0303;ABYAL1009	tuf;tuf-1;tuf-2;tuf_1;tuf1;tuf1_1;tuf1_2;tuf2;tuf3;tufA;tufA_1;tufA_2;tufB;tufB_1;tufB_2	translation elongation factor Tu 2	ABYAL0303-T109	2	M9(Oxidation);T19(Phospho)	M9(Oxidation);T19(Phospho)			2829.24	1	T(4): 0.0; T(19): 100.0; T(26): 0.0	220	TFA_500ug_15min	R1	F4
NPQSCPVLDVLEEGIYATK	ABYAL1499		Putative hydro-lyase A1S_1268	ABYAL1499-S63	1	S4(Phospho)	S4(Phospho)			2156	1	S(4): 100.0; Y(16): 0.0; T(18): 0.0	263	TFA_500ug_15min	R1	F3
TPIVVNDCPGFLVNR	ABYAL0331	fadB	fragment of dodecenoyl-CoA delta-isomerase, enoyl-CoA hydratase, 3-hydroxybutyryl-CoA epimerase, 3-hydroxyacyl-CoA dehydrogenase (part 2)	ABYAL0331-T322	3	T1(Phospho)	T1(Phospho)			1723.82	1	T(1): 100.0	278	TFA_500ug_15min	R1	F6;F7;F8
TSSFTHHHPNVTMCK	ABYAL3432	ilvE	Branched-chain-amino-acid aminotransferase	ABYAL3432-T148	2	T1(Phospho);M13(Oxidation)	T1(Phospho);M13(Oxidation)			1822.73	1	T(1): 99.6; S(2): 0.4; S(3): 0.0; T(5): 0.0; T(12): 0.0	293	TFA_500ug_15min	R1	F5;F6
TTLTAAIATICAK	ABYAL0303;ABYAL1009	tuf;tuf-1;tuf-2;tuf_1;tuf1;tuf1_1;tuf1_2;tuf2;tuf3;tufA;tufA_1;tufA_2;tufB;tufB_1;tufB_2	translation elongation factor Tu 2	ABYAL0303-T27	4	T2(Phospho)	T2(Phospho)			1357.67	1	T(1): 0.4; T(2): 99.6; T(4): 0.0; T(9): 0.0	272	TFA_500ug_15min	R1	F6;F8
VCGLTMLLPHGFEGQGPEHSSAR	ABYAL3234	sucA	subunit of E1(0) component of 2-oxoglutarate dehydrogenase	ABYAL3234-T717	5	T5(Phospho)	T5(Phospho)			2503.12	1	T(5): 100.0; S(20): 0.0; S(21): 0.0	397	TFA_500ug_15min	R1	F4;F6;F7;F8
VPTLGVIPECPSVLQASNEGKPVILYSETK	ABYAL1020	minD;cps4D_1;cps4D_2	Z-ring positioning protein MinD	ABYAL1020-S224	3	S12(Phospho)	S12(Phospho)			3248.64	0	T(3): 100.0; S(12): 0.0; S(17): 0.0; Y(26): 0.0; S(27): 0.0; T(29): 0.0	356	TFA_500ug_15min	R1	F4;F5;F6
VVITGMGINSCIGNSLEEVTHSLK	ABYAL1004	fabB	protein of unknown function	ABYAL1004-T7	1	T4(Phospho)	T4(Phospho)			2581.23	1	T(4): 99.1; S(10): 0.9; S(15): 0.0; T(20): 0.0; S(22): 0.0	283	TFA_500ug_15min	R1	F4
IISAASCTTNAITPILK	ABYAL2984	gap	Glyceraldehyde-3-phosphate dehydrogenase-like protein	ABYAL2984-S288-S291-T293	3	S3(Phospho)	S3(Phospho)/S6(Phospho)/T8(Phospho)	X		1796.93	0.3	S(3): 33.2; S(6): 33.2; T(8): 33.2; T(9): 0.3; T(13): 0.0	143	TFA_500ug_15min	R2	F2
DIPAPDVGTNANIMGWMMDTYSTSQGHTVTGVVTGKPVHLGGSLGR	ABYAL3705	gdh;gdhA;gdhA_1;gdhA_2	Glutamate dehydrogenase	ABYAL3705-T155	14	T20(Phospho)	T9(Phospho)/T20(Phospho)/Y21(Phospho)	X		4805.26	0.3	T(9): 33.0; T(20): 33.0; Y(21): 33.0; S(22): 0.5; T(23): 0.5; S(24): 0.0; T(28): 0.0; T(30): 0.0; T(34): 0.0; S(43): 0.0	277	TFA_500ug_15min	R2	F2
EYGMPVQEGILATNADEAVAAFEQLGGK	ABYAL3237	sucC;sucC_1	succinyl-CoA synthetase subunit beta	ABYAL3237-Y15-T26	2	Y2(Phospho)	Y2(Phospho)/Y13(Phospho)	X		2988.38	1	Y(2): 100.0; T(13): 0.0	315	TFA_500ug_15min	R2	F6
AAQYVHSHPGEVCPAK	ABYAL1416	ahpC	alkyl hydroperoxide reductase, AhpC component	ABYAL1416-Y157	5	Y4(Phospho)	Y4(Phospho)			1773.77	0.5	Y(4): 50.0; S(7): 50.0	370	TFA_500ug_15min	R2	F1;F2;F3;F4;F5
ALSGQQQLPEQGYFIAPTILTEVSDSCR	ABYAL2931	styD	Phenylacetaldehyde dehydrogenase	ABYAL2931-Y359	7	Y13(Phospho)	Y13(Phospho)			3131.49	1	S(3): 0.0; Y(13): 100.0; T(18): 0.0; T(21): 0.0; S(24): 0.0; S(26): 0.0	467	TFA_500ug_15min	R2	F2;F3;F4;F5;F6;F7
APLVCDFSSSILSAPLDVSK	ABYAL3121	serC	phosphoserine/phosphohydroxythreonine aminotransferase	ABYAL3121-S187	1	S8(Phospho)	S8(Phospho)			2129.02	0.5	S(8): 49.8; S(9): 49.8; S(10): 0.4; S(13): 0.0; S(19): 0.0	240	TFA_500ug_15min	R2	F8
DGITVNALCPGYVDTPLVR	ABYAL2075	bdhA;yxjF	Uncharacterized oxidoreductase YxjF	ABYAL2075-T180	1	T4(Phospho)	T4(Phospho)			2082.99	1	T(4): 100.0; Y(12): 0.0; T(15): 0.0	319	TFA_500ug_15min	R2	F7
DVTTGDTLCDEKNIITLER	ABYAL1008	fusA	elongation factor G	ABYAL1008-T392	1	T3(Phospho)	T3(Phospho)			2216.01	1	T(3): 100.0; T(4): 0.0; T(7): 0.0; T(16): 0.0	513	TFA_500ug_15min	R2	F8
EFGGNGIMVTASHNPK	ABYAL1027	algC	Phosphomannomutase	ABYAL1027-S104	1	S12(Phospho)	S12(Phospho)			1738.76	1	T(10): 0.0; S(12): 100.0	219	TFA_500ug_15min	R2	F1
EFGGNGIMVTASHNPK	ABYAL1027	algC	Phosphomannomutase	ABYAL1027-S104	1	M8(Oxidation);S12(Phospho)	M8(Oxidation);S12(Phospho)			1754.76	1	T(10): 0.0; S(12): 100.0	220	TFA_500ug_15min	R2	F1
EIAYFFADNEICPR	ABYAL0533	ndk	nucleoside diphosphate kinase	ABYAL0533-Y131	1	Y4(Phospho)	Y4(Phospho)			1767.74	1	Y(4): 100.0	287	TFA_500ug_15min	R2	F7
EQGFDALSAPCDVTDEDAYKQAIELTQK	ABYAL2075	bdhA;yxjF	Uncharacterized oxidoreductase YxjF	ABYAL2075-S60	3	S8(Phospho)	S8(Phospho)			3165.4	1	S(8): 100.0; T(14): 0.0; Y(19): 0.0; T(26): 0.0	410	TFA_500ug_15min	R2	F4;F5;F7
FLIDAEIGDDDVTLPNLPAIDVPIVESPVKQEVK	ABYAL2298	flhF_2;ftsY	Signal recognition particle receptor FtsY	ABYAL2298-T23	1	T13(Phospho)	T13(Phospho)			3768.92	1	T(13): 100.0; S(27): 0.0	365	TFA_500ug_15min	R2	F1
GANCTVLTIGENFKVPTR	ABYAL1470	uspA-2	conserved protein of unknown function	ABYAL1470-T153	2	T5(Phospho)	T5(Phospho)			1999.96	1	T(5): 100.0; T(8): 0.0; T(17): 0.0	354	TFA_500ug_15min	R2	F6;F8
GAVSRPINDLNADILNQVAADQPIYILCGGGSK	ABYAL3460		Rhodanese domain-containing protein	ABYAL3460-Y66	3	Y25(Phospho)	Y25(Phospho)			3462.71	1	S(4): 0.0; Y(25): 100.0; S(32): 0.0	380	TFA_500ug_15min	R2	F3;F4;F7
GLGLYDKQDIVNLNGGAIALGHPLGCSGAR	ABYAL0330	fadA	3-ketoacyl-CoA thiolase	ABYAL0330-Y329	1	Y5(Phospho)	Y5(Phospho)			3059.52	1	Y(5): 100.0; S(27): 0.0	516	TFA_500ug_15min	R2	F8
GNLTPELAQVIDTIAATCK	ABYAL3100	fbp	Fructose-1,6-bisphosphatase class 1	ABYAL3100-T18	1	T4(Phospho)	T4(Phospho)			2037.98	1	T(4): 100.0; T(13): 0.0; T(17): 0.0	386	TFA_500ug_15min	R2	F8
GTCVVIEDLADAIK	ABYAL3724	serA	phosphoglycerate dehydrogenase	ABYAL3724-T243	1	T2(Phospho)	T2(Phospho)			1526.71	1	T(2): 100.0	327	TFA_500ug_15min	R2	F7
HYAHVDCPGHADYVK	ABYAL0303;ABYAL1009	tuf;tuf-1;tuf-2;tuf_1;tuf1;tuf1_1;tuf1_2;tuf2;tuf3;tufA;tufA_1;tufA_2;tufB;tufB_1;tufB_2	translation elongation factor Tu 2	ABYAL0303-Y88	4	Y13(Phospho)	Y13(Phospho)			1791.72	1	Y(2): 0.0; Y(13): 100.0	268	TFA_500ug_15min	R2	F1;F4;F7;F8
HYAHVDCPGHADYVK	ABYAL0303;ABYAL1009	tuf;tuf-1;tuf-2;tuf_1;tuf1;tuf1_1;tuf1_2;tuf2;tuf3;tufA;tufA_1;tufA_2;tufB;tufB_1;tufB_2	translation elongation factor Tu 2	ABYAL0303-Y77	1	Y2(Phospho)	Y2(Phospho)			1791.73	1	Y(2): 100.0; Y(13): 0.0	203	TFA_500ug_15min	R2	F4
IAPTLLAGVPCIVKPATDGAQLTQAVVK	ABYAL1576	paaZ;paaN	oxepin-CoA hydrolase/3-oxo-5,6-dehydrosuberyl-CoA semialdehyde dehydrogenase	ABYAL1576-T194	1	T4(Phospho)	T4(Phospho)			2854.54	1	T(4): 100.0; T(17): 0.0; T(23): 0.0	338	TFA_500ug_15min	R2	F7
ISPNCPLILPNHIALDQAR	ABYAL1385	purA	adenylosuccinate synthetase	ABYAL1385-S101	1	S2(Phospho)	S2(Phospho)			2165.08	1	S(2): 100.0	177	TFA_500ug_15min	R2	F4
LGTGGLVR	ABYAL1468	yigZ	IMPACT family member in pol 5'region	ABYAL1468-T101	6	T3(Phospho)	T3(Phospho)			852.437	1	T(3): 100.0	106	TFA_500ug_15min	R2	F2;F3;F4;F6;F7;F8
LSGCVLHNGLVYVSGQVPTNLDADAK	ABYAL1241		RutC family protein HD_0322	ABYAL1241-S35	2	S14(Phospho)	S14(Phospho)			2750.31	1	S(2): 0.0; Y(12): 0.0; S(14): 100.0; T(19): 0.0	368	TFA_500ug_15min	R2	F4;F8
MNTLNINDIKK	ABYAL2687		conserved protein of unknown function	ABYAL2687-T3	1	T3(Phospho)	T3(Phospho)			1383.67	1	T(3): 100.0	194	TFA_500ug_15min	R2	F6
MSINPFCEIAVEEAVR	ABYAL3133	eftB;etfB	Electron transfer flavoprotein subunit beta	ABYAL3133-S34	1	S2(Phospho)	S2(Phospho)			1887.83	1	S(2): 100.0	260	TFA_500ug_15min	R2	F7
NMITGAAQMDGAILVCAATDGPMPQTR	ABYAL0303;ABYAL1009	tuf;tuf-1;tuf-2;tuf_1;tuf1;tuf1_1;tuf1_2;tuf2;tuf3;tufA;tufA_1;tufA_2;tufB;tufB_1;tufB_2	translation elongation factor Tu 2	ABYAL0303-T109	68	T19(Phospho)	T19(Phospho)			2813.26	1	T(4): 0.0; T(19): 100.0; T(26): 0.0	373	TFA_500ug_15min	R2	F1;F2;F4;F6;F7
NMITGAAQMDGAILVCAATDGPMPQTR	ABYAL0303;ABYAL1009	tuf;tuf-1;tuf-2;tuf_1;tuf1;tuf1_1;tuf1_2;tuf2;tuf3;tufA;tufA_1;tufA_2;tufB;tufB_1;tufB_2	translation elongation factor Tu 2	ABYAL0303-T94	1	T4(Phospho);M9(Oxidation);M23(Oxidation)	T4(Phospho);M9(Oxidation);M23(Oxidation)			2845.24	0	T(4): 0.0; T(19): 100.0; T(26): 0.0	176	TFA_500ug_15min	R2	F7
NPQSCPVLDVLEEGIYATK	ABYAL1499		Putative hydro-lyase A1S_1268	ABYAL1499-S63	3	S4(Phospho)	S4(Phospho)			2155.99	1	S(4): 100.0; Y(16): 0.0; T(18): 0.0	257	TFA_500ug_15min	R2	F4;F7;F8
SEQAIFTISPEATVLEAITIMAEK	ABYAL2303	guaB_1;guaB_2	CBS domain protein	ABYAL2303-S12|ABYAL2303-S20|ABYAL2303-T18	3	S1(Phospho);T7(Phospho);S9(Phospho)	S1(Phospho);T7(Phospho);S9(Phospho)			2832.24	1	S(1): 100.0; T(7): 100.0; S(9): 100.0; T(13): 0.0; T(19): 0.0	297	TFA_500ug_15min	R2	F4
TPIVVNDCPGFLVNR	ABYAL0331	fadB	fragment of dodecenoyl-CoA delta-isomerase, enoyl-CoA hydratase, 3-hydroxybutyryl-CoA epimerase, 3-hydroxyacyl-CoA dehydrogenase (part 2)	ABYAL0331-T322	1	T1(Phospho)	T1(Phospho)			1723.82	1	T(1): 100.0	231	TFA_500ug_15min	R2	F8
TSSFTHHHPNVTMCK	ABYAL3432	ilvE	Branched-chain-amino-acid aminotransferase	ABYAL3432-T148	4	T1(Phospho);M13(Oxidation)	T1(Phospho);M13(Oxidation)			1822.73	1	T(1): 99.4; S(2): 0.6; S(3): 0.0; T(5): 0.0; T(12): 0.0	305	TFA_500ug_15min	R2	F4;F5;F6;F8
TTLTAAIATICAK	ABYAL0303;ABYAL1009	tuf;tuf-1;tuf-2;tuf_1;tuf1;tuf1_1;tuf1_2;tuf2;tuf3;tufA;tufA_1;tufA_2;tufB;tufB_1;tufB_2	translation elongation factor Tu 2	ABYAL0303-T26	3	T1(Phospho)	T1(Phospho)			1357.67	1	T(1): 99.6; T(2): 0.4; T(4): 0.0; T(9): 0.0	342	TFA_500ug_15min	R2	F1;F4
VCGLTMLLPHGFEGQGPEHSSAR	ABYAL3234	sucA	subunit of E1(0) component of 2-oxoglutarate dehydrogenase	ABYAL3234-T717	1	T5(Phospho)	T5(Phospho)			2503.11	1	T(5): 100.0; S(20): 0.0; S(21): 0.0	321	TFA_500ug_15min	R2	F8
VPTLGVIPECPSVLQASNEGKPVILYSETK	ABYAL1020	minD;cps4D_1;cps4D_2	Z-ring positioning protein MinD	ABYAL1020-S224	2	S12(Phospho)	S12(Phospho)			3248.64	1	T(3): 0.0; S(12): 100.0; S(17): 0.0; Y(26): 0.0; S(27): 0.0; T(29): 0.0	329	TFA_500ug_15min	R2	F7;F8
VVITGMGINSCIGNSLEEVTHSLK	ABYAL1004	fabB	protein of unknown function	ABYAL1004-S13	4	S10(Phospho)	S10(Phospho)			2581.23	1	T(4): 0.0; S(10): 100.0; S(15): 0.0; T(20): 0.0; S(22): 0.0	304	TFA_500ug_15min	R2	F8

## Sheet: Table S2
ID	Proteins	Site	Gene Name	Product Name	GenBank_accession	GenBank_gene_accession	Uniprot Accession	Ambiguous	Site window	Peptide sequences	Active site description	Active site category	Kentache et al., 2016	Nalpas et al., 2023	Lai et al., 2016_SK17-R	Lai et al., 2016_SK17-S	Soares et al., 2014_Abh12O-A2	Soares et al., 2014_ATCC17978	Massier et al., 2021_AB0057_Planktonic	Massier et al., 2021_AB0057_Biofilm	Massier et al., 2021_ATCC17978_Planktonic	Massier et al., 2021_ATCC17978_Biofilm	OperonID	Essentiality	InterPro Accession	InterPro Description	Other family Description	KEGG Pathway Name	GOBP Tree Term	GOCC Tree Term	GOMF Tree Term	Virulence Category	CARD name	COG_function	Subcellular Localization [b2g]	Conditions	Samples	R1 DHB_500ug_15min	R2 DHB_500ug_15min	R3 DHB_500ug_15min	R1 DHB_500ug_30min	R1 DHB_500ug_1h	R2 DHB_500ug_1h	R1 DHB_500ug_2h	R1 DHB_2mg_15min	R2 DHB_2mg_15min	R1 AG_500ug_15min	R2 AG_500ug_15min	R1 AG_2mg_15min
ABYAL0002-S83	ABYAL0002	S83	dnaN	beta sliding clamp	ABO10499.2	A1S_0002	V5V7W3;S3TQL2;N9LBA9;D0CG08;A0A837ABD9;A0A829RJ97;A0A829K2Q3;A0A828SWA1;A0A7U3Y3R5;A0A7U3XV21;A0A5K6CM07;A0A5K1MRJ4;A0A158M0Q7;A0A0R4J873;A0A0J1D4F6;A0A0E1PL08;A0A009S0Z1;A0A009PBK9;A0A009IIX8;A0A009G5Y3		GETTVPARKLMEICKSLPTAALIDLQITEDQ	KLMEICKSLPTAALIDLQITEDQR													A1S_0001	E	IPR001001;IPR001001;IPR001001;IPR022635;IPR022634;IPR001001;IPR022637	DNA polymerase III, beta sliding clamp;DNA polymerase III, beta sliding clamp;DNA polymerase III, beta sliding clamp;DNA polymerase III, beta sliding clamp, C-terminal;DNA polymerase III, beta sliding clamp, N-terminal;DNA polymerase III, beta sliding clamp;DNA polymerase III, beta sliding clamp, central	DNA POLYMERASE III SUBUNIT BETA;beta_clamp;pol35;DNA polymerase III beta subunit, C-terminal domain;DNA Polymerase III, subunit A, domain 2;-;DNA clamp;dnan: DNA polymerase III, beta subunit;DNA polymerase III beta subunit, N-terminal domain;DNA_pol_III_b;DNA polymerase III beta subunit, central domain	DNA replication;Mismatch repair;Homologous recombination	DNA replication;nucleobase-containing compound metabolic process;DNA metabolic process;cellular aromatic compound metabolic process;nitrogen compound metabolic process;biological_process;metabolic process;cellular process;cellular nitrogen compound metabolic process;macromolecule metabolic process;cellular metabolic process;primary metabolic process;cellular macromolecule metabolic process;hetero…	cytoplasm;cellular_component;intracellular anatomical structure;cellular anatomical entity;DNA polymerase III complex;protein-containing complex;DNA polymerase complex;transferase complex, transferring phosphorus-containing groups;intracellular protein-containing complex;catalytic complex;transferase complex	DNA binding;molecular_function;nucleic acid binding;binding;organic cyclic compound binding;heterocyclic compound binding;DNA-directed DNA polymerase activity;catalytic activity;transferase activity;transferase activity, transferring phosphorus-containing groups;nucleotidyltransferase activity;DNA polymerase activity;catalytic activity, acting on DNA;catalytic activity, acting on a nucleic acid;3…			Replication, recombination and repair	Cytoplasmic	AG_2mg_15min	R1 AG_2mg_15min (F1)												+
ABYAL0004-S431	ABYAL0004	S431	gyrB	DNA gyrase subunit B	ABO10501.2	A1S_0004	A0A1L5TN02		LPGKLADCQEKDPALSELYLVEGDSAGGSAK	LADCQEKDPALSELYLVEGDSAGGSAK						D20(Phosphoryl);S2(Phosphoryl);S23(Phosphoryl)							A1S_0001	E	IPR034160;IPR013506;IPR001241;IPR041423;IPR000565;IPR000565;IPR000565;IPR000565;IPR000565;IPR000565;IPR000565;IPR000565;IPR000565;IPR000565;IPR006171;IPR018522;IPR006171;IPR002288;IPR036890;IPR013760;IPR014721;IPR003594;IPR013759;IPR036890;IPR013759;IPR020568;IPR003594;IPR011557;IPR011557	DNA gyrase subunit B, TOPRIM domain;DNA topoisomerase, type IIA, subunit B, domain 2;DNA topoisomerase, type IIA;DNA gyrase subunit B insert domain;DNA topoisomerase, type IIA, subunit B;DNA topoisomerase, type IIA, subunit B;DNA topoisomerase, type IIA, subunit B;DNA topoisomerase, type IIA, subunit B;DNA topoisomerase, type IIA, subunit B;DNA topoisomerase, type IIA, subunit B;DNA topoisomerase…	TOPRIM_TopoIIA_GyrB;HATPase_GyrB-like;DNA gyrase B;topII5;DNA gyrase B subunit insert domain;DNA gyrase subunit B signature;Toprim domain;DNA topoisomerase II signature.;Toprim domain profile.;DNA gyrase B subunit, carboxyl terminus;ATPase domain of HSP90 chaperone/DNA topoisomerase II/histidine kinase;TopoII_Trans_DNA_gyrase;Type II DNA topoisomerase;DNA GYRASE SUBUNIT B, MITOCHONDRIAL;-;HKATPas…		DNA-templated DNA replication;nucleobase-containing compound metabolic process;DNA metabolic process;DNA replication;cellular aromatic compound metabolic process;nitrogen compound metabolic process;biological_process;metabolic process;cellular process;cellular nitrogen compound metabolic process;macromolecule metabolic process;cellular metabolic process;primary metabolic process;cellular macromol…	chromosome;cellular_component;intracellular anatomical structure;organelle;non-membrane-bounded organelle;intracellular organelle;intracellular non-membrane-bounded organelle;cellular anatomical entity;cytoplasm	DNA binding;molecular_function;nucleic acid binding;binding;organic cyclic compound binding;heterocyclic compound binding;DNA topoisomerase type II (double strand cut, ATP-hydrolyzing) activity;catalytic activity;DNA topoisomerase activity;ATP-dependent activity, acting on DNA;isomerase activity;catalytic activity, acting on DNA;catalytic activity, acting on a nucleic acid;ATP-dependent activity;…			Replication, recombination and repair	Cytoplasmic	AG_500ug_15min	R1 AG_500ug_15min (F5);R2 AG_500ug_15min (F5)										+	+
ABYAL0014-T217	ABYAL0014	T217	tyrS	Tyrosine--tRNA ligase	ABO10511.2	A1S_0014	V5V8J9;D0CG20;A0A836YMJ4;A0A829RJK8;A0A828SNG6;A0A7U3Y3G6;A0A654L663;A0A0E1PS45;A0A009PA21;A0A009HKF1;A0A009H268		RTLQSRYGQESQVCITVPILEGLDGVNKMSK	YGQESQVCITVPILEGLDGVNK														E	IPR002307;IPR036986;IPR002307;IPR002307;IPR002307;IPR002307;IPR002305;IPR001412;IPR024088;IPR014729;IPR002307;IPR024108;IPR024108	Tyrosine-tRNA ligase;RNA-binding S4 domain superfamily;Tyrosine-tRNA ligase;Tyrosine-tRNA ligase;Tyrosine-tRNA ligase;Tyrosine-tRNA ligase;Aminoacyl-tRNA synthetase, class Ic;Aminoacyl-tRNA synthetase, class I, conserved site;Tyrosine-tRNA ligase, bacterial-type;Rossmann-like alpha/beta/alpha sandwich fold;Tyrosine-tRNA ligase;Tyrosine-tRNA ligase, bacterial-type, type 2;Tyrosine-tRNA ligase, bac…	S4 RNA-binding domain profile.;Alpha-L RNA-binding motif;Nucleotidylyl transferase;tyrS: tyrosine--tRNA ligase;-;Tyrosyl-tRNA synthetase signature;tRNA synthetases class I (W and Y);Aminoacyl-transfer RNA synthetases class-I signature.;-;TYROSYL-TRNA SYNTHETASE;HUPs;TyrRS_core;Tyrosine--tRNA ligase [tyrS].;TYROSINE--TRNA LIGASE	Aminoacyl-tRNA biosynthesis	tyrosyl-tRNA aminoacylation;organic acid metabolic process;nucleobase-containing compound metabolic process;tRNA metabolic process;translation;tRNA aminoacylation for protein translation;peptide metabolic process;cellular amino acid metabolic process;cellular aromatic compound metabolic process;nitrogen compound metabolic process;biological_process;metabolic process;biosynthetic process;macromole…	cytoplasm;cellular_component;intracellular anatomical structure;cellular anatomical entity	RNA binding;molecular_function;nucleic acid binding;binding;organic cyclic compound binding;heterocyclic compound binding;tyrosine-tRNA ligase activity;catalytic activity;aminoacyl-tRNA ligase activity;ligase activity;ligase activity, forming carbon-oxygen bonds;catalytic activity, acting on RNA;catalytic activity, acting on a tRNA;catalytic activity, acting on a nucleic acid;ATP binding;nucleoti…			Translation, ribosomal structure and biogenesis	Cytoplasmic	AG_2mg_15min	R1 AG_2mg_15min (F2)												+
ABYAL0045-T135	ABYAL0045	T135	yciK	YciK family oxidoreductase	ABO10529.2	A1S_0034	V5VI41;S3U4D0;N9JVG1;D0CF24;B0VMN6;B0V5X6;A0A829RII0;A0A828SSJ1;A0A7U4BJH8;A0A7U3Y3U0;A0A7U3XV61;A0A654KUW0;A0A5K6CVH6;A0A5K1MUH4;A0A158LPK3;A0A0E1PVK1;A0A062L268;A0A062IG69;A0A009SJ13;A0A009QIT2;A0A009HPU3;A0A009G524		WDDVMAVNLRAPFALTQALLPLLQKSENASV	APFALTQALLPLLQK														NE	IPR002347;IPR002347;IPR002347;IPR002347;IPR002347;IPR002347;IPR036291;IPR002347;IPR020904	Short-chain dehydrogenase/reductase SDR;Short-chain dehydrogenase/reductase SDR;Short-chain dehydrogenase/reductase SDR;Short-chain dehydrogenase/reductase SDR;Short-chain dehydrogenase/reductase SDR;Short-chain dehydrogenase/reductase SDR;NAD(P)-binding domain superfamily;Short-chain dehydrogenase/reductase SDR;Short-chain dehydrogenase/reductase, conserved site	Glucose/ribitol dehydrogenase family signature;NAD(P)-binding Rossmann-fold domains;short chain dehydrogenase;ALCOHOL DEHYDROGENASE;Short-chain dehydrogenases/reductases family signature.;-				oxidoreductase activity;molecular_function;catalytic activity;3-oxoacyl-[acyl-carrier-protein] reductase (NADPH) activity;fatty acid synthase activity;oxidoreductase activity, acting on CH-OH group of donors;oxidoreductase activity, acting on the CH-OH group of donors, NAD or NADP as acceptor;transferase activity;acyltransferase activity;acyltransferase activity, transferring groups other than am…			Lipid transport and metabolism;Secondary metabolites biosynthesis, transport and catabolism	Cytoplasmic	DHB_500ug_1h	R1 DHB_500ug_1h (F4)					+
ABYAL0067-S78	ABYAL0067	S78	dgaA;wbpB	UDP-N-acetyl-2-amino-2-deoxy-D-glucuronate oxidase	ABO10548.2	A1S_0053	V5REA9		DQKLKGEKLDYVAICSPNYLHAPHMKYALKN	GEKLDYVAICSPNYLHAPHMK			K101(e-Acetyl)									Y73(Phosphoryl)	A1S_0052	E	IPR000683;IPR004104;IPR036291	Gfo/Idh/MocA-like oxidoreductase, N-terminal;Gfo/Idh/MocA-like oxidoreductase, C-terminal;NAD(P)-binding domain superfamily	Signal peptide region;Dihydrodipicolinate Reductase; domain 2;UDP-N-ACETYL-2-AMINO-2-DEOXY-D-GLUCURONATE OXIDASE;Hydrophobic region of a signal peptide.;Glyceraldehyde-3-phosphate dehydrogenase-like, C-terminal domain;Oxidoreductase family, NAD-binding Rossmann fold;N-terminal region of a signal peptide.;Region of a membrane-bound protein predicted to be outside the membrane, in the extracellular…	Amino sugar and nucleotide sugar metabolism;O-Antigen nucleotide sugar biosynthesis;Metabolic pathways;Biosynthesis of nucleotide sugars			nucleotide binding;molecular_function;binding;small molecule binding;organic cyclic compound binding;nucleoside phosphate binding;heterocyclic compound binding			Function unknown	Cytoplasmic	AG_500ug_15min	R1 AG_500ug_15min (F4)										+
ABYAL0067-Y73	ABYAL0067	Y73	dgaA;wbpB	UDP-N-acetyl-2-amino-2-deoxy-D-glucuronate oxidase	ABO10548.2	A1S_0053	V5REA9		EAYVEDQKLKGEKLDYVAICSPNYLHAPHMK	GEKLDYVAICSPNYLHAPHMK;LDYVAICSPNYLHAPHMK			K101(e-Acetyl)									Y73(Phosphoryl)	A1S_0052	E	IPR000683;IPR004104;IPR036291	Gfo/Idh/MocA-like oxidoreductase, N-terminal;Gfo/Idh/MocA-like oxidoreductase, C-terminal;NAD(P)-binding domain superfamily	Signal peptide region;Dihydrodipicolinate Reductase; domain 2;UDP-N-ACETYL-2-AMINO-2-DEOXY-D-GLUCURONATE OXIDASE;Hydrophobic region of a signal peptide.;Glyceraldehyde-3-phosphate dehydrogenase-like, C-terminal domain;Oxidoreductase family, NAD-binding Rossmann fold;N-terminal region of a signal peptide.;Region of a membrane-bound protein predicted to be outside the membrane, in the extracellular…	Amino sugar and nucleotide sugar metabolism;O-Antigen nucleotide sugar biosynthesis;Metabolic pathways;Biosynthesis of nucleotide sugars			nucleotide binding;molecular_function;binding;small molecule binding;organic cyclic compound binding;nucleoside phosphate binding;heterocyclic compound binding			Function unknown	Cytoplasmic	AG_500ug_15min	R1 AG_500ug_15min (F4;F5)										+
ABYAL0083-Y234	ABYAL0083	Y234	gne;galE;galE_1;galE_2	UDP-glucose 4-epimerase	ABO10560.2	A1S_0065	N0ABY7;A0A829RIQ3		YGNDYDTIDGTGVRDYIHVVDLANAHLCALN	DYIHVVDLANAHLCALNNR	substrate binding site	SUBSTRATE		K93(Trimethyl)					Y234(Phosphoryl)	Y234(Phosphoryl)		Y234(Phosphoryl)	A1S_0064	E	IPR005886;IPR036291;IPR016040;IPR005886	UDP-glucose 4-epimerase;NAD(P)-binding domain superfamily;NAD(P)-binding domain;UDP-glucose 4-epimerase	UDP_G4E_1_SDR_e;NAD(P)-binding Rossmann-fold domains;UDP-GLUCOSE 4-EPIMERASE;GDP-mannose 4,6 dehydratase;UDP-GLUCOSE 4-EPIMERASE;-;galE: UDP-glucose 4-epimerase GalE;-	Galactose metabolism;Amino sugar and nucleotide sugar metabolism;O-Antigen nucleotide sugar biosynthesis;Metabolic pathways;Biosynthesis of nucleotide sugars	galactose metabolic process;carbohydrate metabolic process;monosaccharide metabolic process;biological_process;metabolic process;hexose metabolic process;primary metabolic process;small molecule metabolic process;organic substance metabolic process		UDP-glucose 4-epimerase activity;molecular_function;catalytic activity;isomerase activity;racemase and epimerase activity;racemase and epimerase activity, acting on carbohydrates and derivatives	Immune modulation (VFC0258)		Cell wall/membrane/envelope biogenesis	Cytoplasmic	AG_500ug_15min	R1 AG_500ug_15min (F4;F5;F6)										+
ABYAL0118-Y201	ABYAL0118	Y201	dadA	nucleoside diphosphate kinase	ABO10584.2	A1S_0095	A0A828SH72		LVGGLHLPNDETGDCYLFTNALAQIAKELGV	VEPALANAQDKLVGGLHLPNDETGDCYLFTNALAQIAK			K262(e-Acetyl)											NE	IPR036188;IPR023080;IPR006076;IPR036188;IPR036188	FAD/NAD(P)-binding domain superfamily;D-amino acid dehydrogenase DadA;FAD dependent oxidoreductase;FAD/NAD(P)-binding domain superfamily;FAD/NAD(P)-binding domain superfamily	Region of a membrane-bound protein predicted to be outside the membrane, in the extracellular region.;C-terminal region of a signal peptide.;FAD-linked reductases, C-terminal domain;FAD/NAD(P)-binding domain;D-amino acid dehydrogenase [dadA].;Hydrophobic region of a signal peptide.;N-terminal region of a signal peptide.;-;FAD dependent oxidoreductase;-;D-AMINO ACID DEHYDROGENASE;Signal peptide re…	Phenylalanine metabolism;D-Amino acid metabolism;Metabolic pathways	D-amino acid catabolic process;organic acid metabolic process;cellular amino acid metabolic process;nitrogen compound metabolic process;biological_process;metabolic process;catabolic process;cellular amino acid catabolic process;cellular process;organic acid catabolic process;carboxylic acid metabolic process;oxoacid metabolic process;cellular metabolic process;primary metabolic process;cellular …		D-amino-acid dehydrogenase activity;molecular_function;catalytic activity;oxidoreductase activity;oxidoreductase activity, acting on the CH-NH2 group of donors			Energy production and conversion	Cytoplasmic;Inner membrane-associated;Membrane	DHB_500ug_30min;DHB_500ug_2h	R1 DHB_500ug_2h (F1);R1 DHB_500ug_30min (F1)				+			+
ABYAL0126-S88	ABYAL0126	S88	Hgd;mmsB	3-hydroxyisobutyrate dehydrogenase	ABO10590.2	A1S_0103	A0A7U4DF72;A0A5K6CWM3;A0A5K1MQX3;A0A0R4J6N1;A0A0J1A8Y5;A0A0D5YM82		VYLGENGVLEVLKAGSLCIDSSTIDPQTIKD	AGSLCIDSSTIDPQTIKDIAAVAHSK													A1S_0103	NE	IPR015815;IPR006115;IPR036291;IPR002204;IPR013328;IPR029154;IPR008927;IPR011548	3-hydroxyisobutyrate dehydrogenase-related;6-phosphogluconate dehydrogenase, NADP-binding;NAD(P)-binding domain superfamily;3-hydroxyisobutyrate dehydrogenase-related, conserved site;6-phosphogluconate dehydrogenase, domain 2;3-hydroxyisobutyrate dehydrogenase, NAD-binding domain;6-phosphogluconate dehydrogenase-like, C-terminal domain superfamily;3-hydroxyisobutyrate dehydrogenase	3-HYDROXYISOBUTYRATE DEHYDROGENASE-RELATED;HIBADH;NAD binding domain of 6-phosphogluconate dehydrogenase;NAD(P)-binding Rossmann-fold domains;3-hydroxyisobutyrate dehydrogenase signature.;-;NAD-binding of NADP-dependent 3-hydroxyisobutyrate dehydrogenase;-;6-phosphogluconate dehydrogenase C-terminal domain-like;HIBADH: 3-hydroxyisobutyrate dehydrogenase	Valine, leucine and isoleucine degradation;Metabolic pathways	valine catabolic process;organic acid metabolic process;cellular amino acid metabolic process;valine metabolic process;nitrogen compound metabolic process;biological_process;metabolic process;catabolic process;cellular amino acid catabolic process;branched-chain amino acid metabolic process;branched-chain amino acid catabolic process;cellular process;organic acid catabolic process;carboxylic acid…		3-hydroxyisobutyrate dehydrogenase activity;molecular_function;catalytic activity;oxidoreductase activity;oxidoreductase activity, acting on CH-OH group of donors;oxidoreductase activity, acting on the CH-OH group of donors, NAD or NADP as acceptor;NADP binding;nucleotide binding;binding;small molecule binding;organic cyclic compound binding;nucleoside phosphate binding;heterocyclic compound bind…			Lipid transport and metabolism	Cytoplasmic	AG_500ug_15min	R1 AG_500ug_15min (F4)										+
ABYAL0127-T154	ABYAL0127	T154	acs-2	Acyl-CoA synthetases (AMP-forming)/AMP-acid ligases	ABO10591.2	A1S_0104	A0A1E3M450		NRSKLEEIEKCPAIVTVADAQGTPLKAGDFN	SKLEEIEKCPAIVTVADAQGTPLK													A1S_0103	NE	IPR000873;IPR020845;IPR042099;IPR025110;IPR045851	AMP-dependent synthetase/ligase;AMP-binding, conserved site;ANL, N-terminal domain;AMP-binding enzyme, C-terminal domain;AMP-binding enzyme, C-terminal domain superfamily	AMP-binding enzyme;Putative AMP-binding domain signature.;-;ACYL-COA SYNTHETASE MEDIUM CHAIN FAMILY MEMBER 3;AMP-binding enzyme C-terminal domain;-;Acetyl-CoA synthetase-like;ACYL-COENZYME A SYNTHETASE	Glycolysis / Gluconeogenesis;Pyruvate metabolism;Glyoxylate and dicarboxylate metabolism;Propanoate metabolism;Methane metabolism;Metabolic pathways;Biosynthesis of secondary metabolites;Microbial metabolism in diverse environments;Carbon metabolism						Lipid transport and metabolism	Cytoplasmic	AG_500ug_15min	R1 AG_500ug_15min (F3;F4;F6;F8);R2 AG_500ug_15min (F3;F4;F6;F7;F8)										+	+
ABYAL0130-S30	ABYAL0130	S30	echA8_2	Enoyl-CoA hydratase	ABO10594.2	A1S_0107	A0A5P1UHW3		LGIITLDRVTHLNALSLDMIKSIGAQLELWR	VTHLNALSLDMIK													A1S_0103	NE	IPR029045;IPR045004;IPR032259	ClpP/crotonase-like domain superfamily;Enoyl-CoA hydratase/isomerase domain;Enoyl-CoA hydratase/isomerase, HIBYL-CoA-H type	3-HYDROXYISOBUTYRYL-COA HYDROLASE, MITOCHONDRIAL;ClpP/crotonase;-;crotonase-like;Enoyl-CoA hydratase/isomerase;3-HYDROXYISOBUTYRYL-COA HYDROLASE-RELATED				3-hydroxyisobutyryl-CoA hydrolase activity;molecular_function;catalytic activity;CoA hydrolase activity;hydrolase activity;hydrolase activity, acting on ester bonds;thiolester hydrolase activity			Lipid transport and metabolism	Cytoplasmic	DHB_500ug_1h	R2 DHB_500ug_1h (F4)						+
ABYAL0151-T253	ABYAL0151	T253	guaA;guaA_1;guaA_2;guaA_3	GMP synthetase	ABO10615.2	A1S_0130	S3TFG0;N9JV77;D0CEM7;B0VBM2;A0A836M033;A0A829KF36;A0A828SPZ8;A0A7U3Y442;A0A7U3XVG6;A0A654KVF2;A0A5K6CVR2;A0A385EQV6;A0A0R1BBX7;A0A0J1A8H7;A0A0E1PWC3;A0A062ICE7;A0A009PD22;A0A009IID3;A0A009G4K8		SVVAALLHKAIGDQLTCVFVDNGLLRLNEGD	AIGDQLTCVFVDNGLLR	ATP Binding subdomain	SUBSTRATE		K52(Trimethyl)										E	IPR029062;IPR022955;IPR029062;IPR004739;IPR001674;IPR017926;IPR025777;IPR001674;IPR014729;IPR004739;IPR022310;IPR001674	Class I glutamine amidotransferase-like;GMP synthase;Class I glutamine amidotransferase-like;GMP synthase, glutamine amidotransferase;GMP synthase, C-terminal;Glutamine amidotransferase;GMP synthetase ATP pyrophosphatase domain;GMP synthase, C-terminal;Rossmann-like alpha/beta/alpha sandwich fold;GMP synthase, glutamine amidotransferase;NAD/GMP synthase;GMP synthase, C-terminal	Glutamine amidotransferase superfamily signature;Glutamine amidotransferase type 1 domain profile.;GMP SYNTHASE-RELATED;Class I glutamine amidotransferase-like;GMP synthase [glutamine-hydrolyzing] [guaA].;-;-;guaA_Nterm: GMP synthase (glutamine-hydrolyzing), N-terminal domain;GMP synthase C terminal domain;Glutamine amidotransferase class-I;GMP synthetase ATP pyrophosphatase (GMPS ATP-PPase) doma…	Purine metabolism;Metabolic pathways;Nucleotide metabolism	glutamine metabolic process;organic acid metabolic process;cellular amino acid metabolic process;nitrogen compound metabolic process;biological_process;metabolic process;glutamine family amino acid metabolic process;cellular process;carboxylic acid metabolic process;oxoacid metabolic process;cellular metabolic process;primary metabolic process;small molecule metabolic process;organic substance me…		GMP synthase activity;molecular_function;catalytic activity;GMP synthase (glutamine-hydrolyzing) activity;ligase activity;ligase activity, forming carbon-nitrogen bonds;carbon-nitrogen ligase activity, with glutamine as amido-N-donor;ATP binding;nucleotide binding;binding;purine nucleotide binding;adenyl nucleotide binding;ribonucleotide binding;purine ribonucleotide binding;adenyl ribonucleotide…			Nucleotide transport and metabolism	Cytoplasmic	AG_500ug_15min	R1 AG_500ug_15min (F6)										+
ABYAL0155-S2	ABYAL0155	S2	yhhW_1;yhhW_2;yhhW_4;yhhW_5	Pirin family protein	ABO10619.2	A1S_0134	V5VHS3;A0A836YLL5;A0A829KH09;A0A828SM53;A0A654KVF3;A0A385EQV4;A0A158LP60;A0A0E1PVB0;A0A009SUT2		______________MSNNNDYDISDSKDCEK	SNNNDYDISDSKDCEK			S2(a-Acetyl)				S2(Phosphoryl)	S2(Phosphoryl)	S2(Phosphoryl)			S2(Phosphoryl)	A1S_0134	NE	IPR011051;IPR012093;IPR008778;IPR003829;IPR012093;IPR014710;IPR014710	RmlC-like cupin domain superfamily;Pirin;Pirin, C-terminal domain;Pirin, N-terminal domain;Pirin;RmlC-like jelly roll fold;RmlC-like jelly roll fold	RmlC-like cupins;PIRIN;PIRIN-RELATED;cupin_pirin_C;Pirin C-terminal cupin domain;cupin_pirin_N;Pirin;Pirin;Jelly Rolls				quercetin 2,3-dioxygenase activity;molecular_function;catalytic activity;oxidoreductase activity;oxidoreductase activity, acting on single donors with incorporation of molecular oxygen;oxidoreductase activity, acting on single donors with incorporation of molecular oxygen, incorporation of two atoms of oxygen;dioxygenase activity			Function unknown	Cytoplasmic	AG_500ug_15min	R2 AG_500ug_15min (F2;F5;F8)											+
ABYAL0162-S498	ABYAL0162	S498	maeA	malate dehydrogenase, NAD-requiring	ABO10623.2	A1S_0140	A0A829KF17;A0A828SQ07;A0A7U3XVH6;A0A1E3M3W0		TENMLMASSSALADCSPLLKDPQADLLPPLG	RVTENMLMASSSALADCSPLLKDPQADLLPPLGEIQQVSK;VTENMLMASSSALADCSPLLKDPQADLLPPLGEIQQVSK			K294(e-Acetyl)											NE	IPR015884;IPR001891;IPR046346;IPR012302;IPR001891;IPR001891;IPR001891;IPR001891;IPR001891;IPR001891;IPR001891;IPR023667;IPR012302;IPR036291;IPR012301;IPR037062	Malic enzyme, conserved site;Malic oxidoreductase;Aminoacid dehydrogenase-like, N-terminal domain superfamily;Malic enzyme, NAD-binding;Malic oxidoreductase;Malic oxidoreductase;Malic oxidoreductase;Malic oxidoreductase;Malic oxidoreductase;Malic oxidoreductase;Malic oxidoreductase;NAD-dependent malic enzyme, proteobacteria;Malic enzyme, NAD-binding;NAD(P)-binding domain superfamily;Malic enzyme,…	-;Malic enzymes signature.;ME;MALIC ENZYME-RELATED;Aminoacid dehydrogenase-like, N-terminal domain;Malic_M_2;Malic enzyme signature;NAD-dependent malic enzyme [maeA].;Malic enzyme, NAD binding domain;NAD(P)-binding Rossmann-fold domains;malic_2;MALIC ENZYME-RELATED;-;NAD_bind_1_malic_enz;Malic enzyme, N-terminal domain	Pyruvate metabolism;Carbon metabolism;Two-component system			malate dehydrogenase (decarboxylating) (NAD) activity;molecular_function;catalytic activity;malic enzyme activity;oxidoreductase activity;oxidoreductase activity, acting on CH-OH group of donors;malate dehydrogenase activity;oxidoreductase activity, acting on the CH-OH group of donors, NAD or NADP as acceptor;oxaloacetate decarboxylase activity;lyase activity;carbon-carbon lyase activity;carboxy-…			Energy production and conversion	Cytoplasmic	TFA_2mg_15min;DHB_500ug_15min	R1 TFA_2mg_15min (F2);R2 DHB_500ug_15min (F3)		+
ABYAL0162-Y64	ABYAL0162	Y64	maeA	malate dehydrogenase, NAD-requiring	ABO10623.2	A1S_0140	A0A829KF17;A0A828SQ07;A0A7U3XVH6;A0A1E3M3W0		IIETIEEQSQRSYQQYCAFNDDINKHIYLRN	SYQQYCAFNDDINKHIYLR			K294(e-Acetyl)											NE	IPR015884;IPR001891;IPR046346;IPR012302;IPR001891;IPR001891;IPR001891;IPR001891;IPR001891;IPR001891;IPR001891;IPR023667;IPR012302;IPR036291;IPR012301;IPR037062	Malic enzyme, conserved site;Malic oxidoreductase;Aminoacid dehydrogenase-like, N-terminal domain superfamily;Malic enzyme, NAD-binding;Malic oxidoreductase;Malic oxidoreductase;Malic oxidoreductase;Malic oxidoreductase;Malic oxidoreductase;Malic oxidoreductase;Malic oxidoreductase;NAD-dependent malic enzyme, proteobacteria;Malic enzyme, NAD-binding;NAD(P)-binding domain superfamily;Malic enzyme,…	-;Malic enzymes signature.;ME;MALIC ENZYME-RELATED;Aminoacid dehydrogenase-like, N-terminal domain;Malic_M_2;Malic enzyme signature;NAD-dependent malic enzyme [maeA].;Malic enzyme, NAD binding domain;NAD(P)-binding Rossmann-fold domains;malic_2;MALIC ENZYME-RELATED;-;NAD_bind_1_malic_enz;Malic enzyme, N-terminal domain	Pyruvate metabolism;Carbon metabolism;Two-component system			malate dehydrogenase (decarboxylating) (NAD) activity;molecular_function;catalytic activity;malic enzyme activity;oxidoreductase activity;oxidoreductase activity, acting on CH-OH group of donors;malate dehydrogenase activity;oxidoreductase activity, acting on the CH-OH group of donors, NAD or NADP as acceptor;oxaloacetate decarboxylase activity;lyase activity;carbon-carbon lyase activity;carboxy-…			Energy production and conversion	Cytoplasmic	DHB_500ug_30min	R1 DHB_500ug_30min (F1)				+
ABYAL0176-Y246-S247-T250	ABYAL0176	Y246;S247;T250	atpA	ATP synthase F1 complex subunit alpha	ABO10636.2	A1S_0153	D0CEK6;A0A0E1PWB0	Ambiguous sites	AAAAADPAAMQYLAPYSGCTMGEYFRDRGED;AAAADPAAMQYLAPYSGCTMGEYFRDRGEDA;ADPAAMQYLAPYSGCTMGEYFRDRGEDALII	KLEETGAMAYTTVVAAAAADPAAMQYLAPYSGCTMGEYFR			K490(e-Acetyl);K500(e-Acetyl)	K500(Trimethyl)		S270(Phosphoryl)	S28(Phosphoryl)						A1S_0150	E	IPR023366;IPR038376;IPR004100;IPR005294;IPR036121;IPR000793;IPR033732;IPR020003;IPR005294;IPR000194;IPR027417;IPR027417;IPR000793	ATP synthase subunit alpha, N-terminal domain-like superfamily;ATP synthase, alpha subunit, C-terminal domain superfamily;ATPase, F1/V1/A1 complex, alpha/beta subunit, N-terminal domain;ATP synthase, F1 complex, alpha subunit;ATPase, F1/V1/A1 complex, alpha/beta subunit, N-terminal domain superfamily;ATP synthase, alpha subunit, C-terminal;ATP synthase, F1 complex, alpha subunit nucleotide-bindin…	ATP SYNTHASE SUBUNIT ALPHA, MITOCHONDRIAL;-;-;ATP synthase alpha/beta family, beta-barrel domain;C-terminal domain of alpha and beta subunits of F1 ATP synthase;atpA: ATP synthase F1, alpha subunit;N-terminal domain of alpha and beta subunits of F1 ATP synthase;ATP-synt_F1_alpha_C;F1_ATPase_alpha;ATP SYNTHASE SUBUNIT ALPHA, MITOCHONDRIAL;ATP synthase alpha and beta subunits signature.;ATP synthas…	Oxidative phosphorylation;Metabolic pathways		plasma membrane;cellular_component;membrane;cell periphery;cellular anatomical entity;proton-transporting ATP synthase complex, catalytic core F(1);intracellular anatomical structure;proton-transporting two-sector ATPase complex;protein-containing complex;proton-transporting two-sector ATPase complex, catalytic domain;proton-transporting ATP synthase complex;membrane protein complex	ATP binding;nucleotide binding;molecular_function;binding;purine nucleotide binding;adenyl nucleotide binding;ribonucleotide binding;purine ribonucleotide binding;adenyl ribonucleotide binding;purine ribonucleoside triphosphate binding;small molecule binding;ion binding;anion binding;organic cyclic compound binding;carbohydrate derivative binding;nucleoside phosphate binding;heterocyclic compound…			Energy production and conversion	Cytoplasmic;Inner membrane protein	DHB_500ug_1h;DHB_500ug_30min;AG_2mg_15min	R1 AG_2mg_15min (F1;F2);R1 DHB_500ug_1h (F2);R1 DHB_500ug_30min (F1)				+	+							+
ABYAL0176-Y292	ABYAL0176	Y292	atpA	ATP synthase F1 complex subunit alpha	ABO10636.2	A1S_0153	D0CEK6;A0A0E1PWB0		RQISLLLRRPPGREAYPGDVFYLHSRLLERA	EAYPGDVFYLHSR			K490(e-Acetyl);K500(e-Acetyl)	K500(Trimethyl)		S270(Phosphoryl)	S28(Phosphoryl)						A1S_0150	E	IPR023366;IPR038376;IPR004100;IPR005294;IPR036121;IPR000793;IPR033732;IPR020003;IPR005294;IPR000194;IPR027417;IPR027417;IPR000793	ATP synthase subunit alpha, N-terminal domain-like superfamily;ATP synthase, alpha subunit, C-terminal domain superfamily;ATPase, F1/V1/A1 complex, alpha/beta subunit, N-terminal domain;ATP synthase, F1 complex, alpha subunit;ATPase, F1/V1/A1 complex, alpha/beta subunit, N-terminal domain superfamily;ATP synthase, alpha subunit, C-terminal;ATP synthase, F1 complex, alpha subunit nucleotide-bindin…	ATP SYNTHASE SUBUNIT ALPHA, MITOCHONDRIAL;-;-;ATP synthase alpha/beta family, beta-barrel domain;C-terminal domain of alpha and beta subunits of F1 ATP synthase;atpA: ATP synthase F1, alpha subunit;N-terminal domain of alpha and beta subunits of F1 ATP synthase;ATP-synt_F1_alpha_C;F1_ATPase_alpha;ATP SYNTHASE SUBUNIT ALPHA, MITOCHONDRIAL;ATP synthase alpha and beta subunits signature.;ATP synthas…	Oxidative phosphorylation;Metabolic pathways		plasma membrane;cellular_component;membrane;cell periphery;cellular anatomical entity;proton-transporting ATP synthase complex, catalytic core F(1);intracellular anatomical structure;proton-transporting two-sector ATPase complex;protein-containing complex;proton-transporting two-sector ATPase complex, catalytic domain;proton-transporting ATP synthase complex;membrane protein complex	ATP binding;nucleotide binding;molecular_function;binding;purine nucleotide binding;adenyl nucleotide binding;ribonucleotide binding;purine ribonucleotide binding;adenyl ribonucleotide binding;purine ribonucleoside triphosphate binding;small molecule binding;ion binding;anion binding;organic cyclic compound binding;carbohydrate derivative binding;nucleoside phosphate binding;heterocyclic compound…			Energy production and conversion	Cytoplasmic;Inner membrane protein	DHB_500ug_15min	R1 DHB_500ug_15min (F7)	+
ABYAL0177-S228	ABYAL0177	S228	atpG	ATP synthase F1 complex subunit gamma	ABO10637.2	A1S_0154	V5VHZ7;S3TFE0;N9JV40;D0CEK5;B7H295;B2I101;B0VNK3;B0VBP4;A3M143;A0A837AAQ1;A0A829RJF6;A0A829KDV8;A0A828SGZ2;A0A7U4DFB3;A0A7U4BJT3;A0A654KUX2;A0A5K6CV65;A0A5K1MQ19;A0A385EQW6;A0A158LQC5;A0A0J1DF94;A0A0E1PVC6;A0A062IC82;A0A009T839;A0A009QFR7;A0A009IM19;A0A009H0M9		EAEELLNGLLVRYIESMVYQGVIENVACEQS	YIESMVYQGVIENVACEQSAR									S228(Phosphoryl)	S228(Phosphoryl)		S228(Phosphoryl);Y231(Phosphoryl)	A1S_0150	E	IPR023632;IPR000131;IPR035968;IPR000131;IPR000131;IPR000131;IPR000131;IPR000131;IPR000131	ATP synthase, F1 complex, gamma subunit conserved site;ATP synthase, F1 complex, gamma subunit;ATP synthase, F1 complex, gamma subunit superfamily;ATP synthase, F1 complex, gamma subunit;ATP synthase, F1 complex, gamma subunit;ATP synthase, F1 complex, gamma subunit;ATP synthase, F1 complex, gamma subunit;ATP synthase, F1 complex, gamma subunit;ATP synthase, F1 complex, gamma subunit	ATP synthase gamma subunit signature.;F1-ATPase_gamma;ATP synthase (F1-ATPase), gamma subunit;ATP synthase gamma subunit signature;ATP synthase;ATP SYNTHASE GAMMA CHAIN;ATPsyn_F1gamma: ATP synthase F1, gamma subunit;ATP synthase, gamma subunit, helix hairpin domain;-;ATP SYNTHASE SUBUNIT GAMMA, MITOCHONDRIAL;ATP synthase gamma chain [atpG].	Oxidative phosphorylation;Metabolic pathways	proton motive force-driven plasma membrane ATP synthesis;nucleobase-containing compound metabolic process;purine nucleotide metabolic process;purine nucleotide biosynthetic process;cellular aromatic compound metabolic process;nucleoside phosphate metabolic process;ATP biosynthetic process;phosphorus metabolic process;phosphate-containing compound metabolic process;nitrogen compound metabolic proc…	plasma membrane;cellular_component;membrane;cell periphery;cellular anatomical entity;proton-transporting ATP synthase complex, catalytic core F(1);intracellular anatomical structure;proton-transporting two-sector ATPase complex;protein-containing complex;proton-transporting two-sector ATPase complex, catalytic domain;proton-transporting ATP synthase complex;membrane protein complex	ATP binding;nucleotide binding;molecular_function;binding;purine nucleotide binding;adenyl nucleotide binding;ribonucleotide binding;purine ribonucleotide binding;adenyl ribonucleotide binding;purine ribonucleoside triphosphate binding;small molecule binding;ion binding;anion binding;organic cyclic compound binding;carbohydrate derivative binding;nucleoside phosphate binding;heterocyclic compound…			Energy production and conversion	Cytoplasmic;Inner membrane protein	AG_500ug_15min	R2 AG_500ug_15min (F1)											+
ABYAL0178-S332	ABYAL0178	S332	atpD;atpD1;yscN	ATP synthase F1 complex subunit beta	ABO10638.2	A1S_0155	S3T3I3;N9JV06;A0A836YLP0;A0A829RJK3;A0A829KCS2;A0A828SM73;A0A7U4BK18;A0A654KVH1;A0A5K6CW09;A0A5K1MQP0;A0A158LPB3;V5VHQ6;D0CEK4;B7I1W4;B7H294;B2I102;B0VNK4;B0VBP3;A3M144;A0A385EQY1;A0A0J1A8H8;A0A0E1Q1H7;A0A062IET5;A0A009SC94;A0A009PBB7;A0A009HL19;A0A009G115		FAHLDATVVLSRDIASSGIYPAIDPLDSTSR	DIASSGIYPAIDPLDSTSR	alpha subunit interaction interface	INTERFACE	K426(e-Acetyl)	K200(Trimethyl)		S332(Phosphoryl);T345(Phosphoryl);T52(Phosphoryl)							A1S_0150	E	IPR020003;IPR027417;IPR027417;IPR024034;IPR000194;IPR003593;IPR036121;IPR004100;IPR005722;IPR005722	ATPase, alpha/beta subunit, nucleotide-binding domain, active site;P-loop containing nucleoside triphosphate hydrolase;P-loop containing nucleoside triphosphate hydrolase;ATPase, F1/V1 complex, beta/alpha subunit, C-terminal;ATPase, F1/V1/A1 complex, alpha/beta subunit, nucleotide-binding domain;AAA ATPase domain;ATPase, F1/V1/A1 complex, alpha/beta subunit, N-terminal domain superfamily;ATPase, …	-;ATP synthase alpha and beta subunits signature.;C-terminal domain of alpha and beta subunits of F1 ATP synthase;ATP-synt_F1_beta_N;ATP SYNTHASE;-;P-loop containing nucleoside triphosphate hydrolases;-;F1-ATPase_beta;ATP-synt_F1_beta_C;ATP synthase alpha/beta family, nucleotide-binding domain;AAA_5;N-terminal domain of alpha and beta subunits of F1 ATP synthase;ATP synthase alpha/beta family, be…	Oxidative phosphorylation;Metabolic pathways		plasma membrane;cellular_component;membrane;cell periphery;cellular anatomical entity;proton-transporting ATP synthase complex, catalytic core F(1);intracellular anatomical structure;proton-transporting two-sector ATPase complex;protein-containing complex;proton-transporting two-sector ATPase complex, catalytic domain;proton-transporting ATP synthase complex;membrane protein complex	ATP binding;nucleotide binding;molecular_function;binding;purine nucleotide binding;adenyl nucleotide binding;ribonucleotide binding;purine ribonucleotide binding;adenyl ribonucleotide binding;purine ribonucleoside triphosphate binding;small molecule binding;ion binding;anion binding;organic cyclic compound binding;carbohydrate derivative binding;nucleoside phosphate binding;heterocyclic compound…			Energy production and conversion	Cytoplasmic	DHB_500ug_15min	R1 DHB_500ug_15min (F4;F5;F6;F7;F9;F10)	+
ABYAL0178-S406	ABYAL0178	S406	atpD;atpD1;yscN	ATP synthase F1 complex subunit beta	ABO10638.2	A1S_0155	S3T3I3;N9JV06;A0A836YLP0;A0A829RJK3;A0A829KCS2;A0A828SM73;A0A7U4BK18;A0A654KVH1;A0A5K6CW09;A0A5K1MQP0;A0A158LPB3;V5VHQ6;D0CEK4;B7I1W4;B7H294;B2I102;B0VNK4;B0VBP3;A3M144;A0A385EQY1;A0A0J1A8H8;A0A0E1Q1H7;A0A062IET5;A0A009SC94;A0A009PBB7;A0A009HL19;A0A009G115		DKLVVYRARKIQRFFSQPFHVAEVFTGAPGK	FFSQPFHVAEVFTGAPGK			K426(e-Acetyl)	K200(Trimethyl)		S332(Phosphoryl);T345(Phosphoryl);T52(Phosphoryl)							A1S_0150	E	IPR020003;IPR027417;IPR027417;IPR024034;IPR000194;IPR003593;IPR036121;IPR004100;IPR005722;IPR005722	ATPase, alpha/beta subunit, nucleotide-binding domain, active site;P-loop containing nucleoside triphosphate hydrolase;P-loop containing nucleoside triphosphate hydrolase;ATPase, F1/V1 complex, beta/alpha subunit, C-terminal;ATPase, F1/V1/A1 complex, alpha/beta subunit, nucleotide-binding domain;AAA ATPase domain;ATPase, F1/V1/A1 complex, alpha/beta subunit, N-terminal domain superfamily;ATPase, …	-;ATP synthase alpha and beta subunits signature.;C-terminal domain of alpha and beta subunits of F1 ATP synthase;ATP-synt_F1_beta_N;ATP SYNTHASE;-;P-loop containing nucleoside triphosphate hydrolases;-;F1-ATPase_beta;ATP-synt_F1_beta_C;ATP synthase alpha/beta family, nucleotide-binding domain;AAA_5;N-terminal domain of alpha and beta subunits of F1 ATP synthase;ATP synthase alpha/beta family, be…	Oxidative phosphorylation;Metabolic pathways		plasma membrane;cellular_component;membrane;cell periphery;cellular anatomical entity;proton-transporting ATP synthase complex, catalytic core F(1);intracellular anatomical structure;proton-transporting two-sector ATPase complex;protein-containing complex;proton-transporting two-sector ATPase complex, catalytic domain;proton-transporting ATP synthase complex;membrane protein complex	ATP binding;nucleotide binding;molecular_function;binding;purine nucleotide binding;adenyl nucleotide binding;ribonucleotide binding;purine ribonucleotide binding;adenyl ribonucleotide binding;purine ribonucleoside triphosphate binding;small molecule binding;ion binding;anion binding;organic cyclic compound binding;carbohydrate derivative binding;nucleoside phosphate binding;heterocyclic compound…			Energy production and conversion	Cytoplasmic	DHB_500ug_1h;DHB_500ug_15min	R1 DHB_500ug_15min (F4);R1 DHB_500ug_1h (F4)	+				+
ABYAL0178-T66	ABYAL0178	T66	atpD;atpD1;yscN	ATP synthase F1 complex subunit beta	ABO10638.2	A1S_0155	S3T3I3;N9JV06;A0A836YLP0;A0A829RJK3;A0A829KCS2;A0A828SM73;A0A7U4BK18;A0A654KVH1;A0A5K6CW09;A0A5K1MQP0;A0A158LPB3;V5VHQ6;D0CEK4;B7I1W4;B7H294;B2I102;B0VNK4;B0VBP3;A3M144;A0A385EQY1;A0A0J1A8H8;A0A0E1Q1H7;A0A062IET5;A0A009SC94;A0A009PBB7;A0A009HL19;A0A009G115		RTIAMGSTEGLKRGLTVTSTNAPISVPVGTA	GLTVTSTNAPISVPVGTATLGR			K426(e-Acetyl)	K200(Trimethyl)		S332(Phosphoryl);T345(Phosphoryl);T52(Phosphoryl)							A1S_0150	E	IPR020003;IPR027417;IPR027417;IPR024034;IPR000194;IPR003593;IPR036121;IPR004100;IPR005722;IPR005722	ATPase, alpha/beta subunit, nucleotide-binding domain, active site;P-loop containing nucleoside triphosphate hydrolase;P-loop containing nucleoside triphosphate hydrolase;ATPase, F1/V1 complex, beta/alpha subunit, C-terminal;ATPase, F1/V1/A1 complex, alpha/beta subunit, nucleotide-binding domain;AAA ATPase domain;ATPase, F1/V1/A1 complex, alpha/beta subunit, N-terminal domain superfamily;ATPase, …	-;ATP synthase alpha and beta subunits signature.;C-terminal domain of alpha and beta subunits of F1 ATP synthase;ATP-synt_F1_beta_N;ATP SYNTHASE;-;P-loop containing nucleoside triphosphate hydrolases;-;F1-ATPase_beta;ATP-synt_F1_beta_C;ATP synthase alpha/beta family, nucleotide-binding domain;AAA_5;N-terminal domain of alpha and beta subunits of F1 ATP synthase;ATP synthase alpha/beta family, be…	Oxidative phosphorylation;Metabolic pathways		plasma membrane;cellular_component;membrane;cell periphery;cellular anatomical entity;proton-transporting ATP synthase complex, catalytic core F(1);intracellular anatomical structure;proton-transporting two-sector ATPase complex;protein-containing complex;proton-transporting two-sector ATPase complex, catalytic domain;proton-transporting ATP synthase complex;membrane protein complex	ATP binding;nucleotide binding;molecular_function;binding;purine nucleotide binding;adenyl nucleotide binding;ribonucleotide binding;purine ribonucleotide binding;adenyl ribonucleotide binding;purine ribonucleoside triphosphate binding;small molecule binding;ion binding;anion binding;organic cyclic compound binding;carbohydrate derivative binding;nucleoside phosphate binding;heterocyclic compound…			Energy production and conversion	Cytoplasmic	DHB_500ug_15min	R1 DHB_500ug_15min (F4;F7;F10)	+
ABYAL0182-T40	ABYAL0182	T40	btuE	Thioredoxin/glutathione peroxidase BtuE	ABO10642.1	A1S_0159	A0A0E1PWA6		GKVLLIVNTASKCGLTPQYEGLEKLYQAKKD	CGLTPQYEGLEKLYQAK			K104(e-Acetyl);K48(e-Acetyl)		H7(Phosphoryl)							T40(Phosphoryl)		NE	IPR000889;IPR000889;IPR000889;IPR029759;IPR036249;IPR000889;IPR000889;IPR000889	Glutathione peroxidase;Glutathione peroxidase;Glutathione peroxidase;Glutathione peroxidase active site;Thioredoxin-like superfamily;Glutathione peroxidase;Glutathione peroxidase;Glutathione peroxidase	GSH_Peroxidase;THIOREDOXIN/GLUTATHIONE PEROXIDASE BTUE;Glutathione peroxidase;Glutaredoxin;GLUTATHIONE PEROXIDASE;Glutathione peroxidases active site.;Thioredoxin-like;Glutathion_perox;Glutathione peroxidase family signature;Glutathione peroxidase profile.	Glutathione metabolism;Metabolic pathways	response to oxidative stress;response to stress;biological_process;response to stimulus		glutathione peroxidase activity;molecular_function;catalytic activity;peroxidase activity;antioxidant activity;oxidoreductase activity;oxidoreductase activity, acting on peroxide as acceptor			Posttranslational modification, protein turnover, chaperones		DHB_500ug_1h	R2 DHB_500ug_1h (F4)						+
ABYAL0191-T79	ABYAL0191	T79	def;def_1;def_2;def1	peptide deformylase	ABO10651.2	A1S_0168	S3T066;N9LAK7;D0CEJ3;A0A836M156;A0A829RJP9;A0A829KCS8;A0A828SLP3;A0A7U4F5S9;A0A7U3Y445;A0A7U3XVI4;A0A654KV98;A0A5K6CVS3;A0A5K1MR99;A0A385EQX0;A0A158LP43;A0A0R4J734;A0A0J1A8B1;A0A0E1PXT6;A0A062I867;A0A009SIR5;A0A009PUP6;A0A009HP62;A0A009GBY5;V5VHI8		SESKDEPMVFINPKVTPLTEETQPYEEGCLS	VTPLTEETQPYEEGCLSVPQIYDKVDRPSR														E	IPR023635;IPR023635;IPR023635;IPR023635;IPR036821;IPR023635;IPR023635;IPR023635;IPR023635;IPR036821;IPR023635;IPR023635	Peptide deformylase;Peptide deformylase;Peptide deformylase;Peptide deformylase;Peptide deformylase superfamily;Peptide deformylase;Peptide deformylase;Peptide deformylase;Peptide deformylase;Peptide deformylase superfamily;Peptide deformylase;Peptide deformylase	Peptide deformylase signature;Coil;Peptide deformylase;Peptide deformylase [def].;Pep_deformylase;Pep_def;Polypeptide deformylase;Peptide deformylase;PEPTIDE DEFORMYLASE;PEPTIDE DEFORMYLASE;pept_deformyl: peptide deformylase		translation;peptide metabolic process;nitrogen compound metabolic process;biological_process;metabolic process;biosynthetic process;macromolecule biosynthetic process;cellular process;gene expression;protein metabolic process;cellular nitrogen compound metabolic process;cellular macromolecule biosynthetic process;peptide biosynthetic process;macromolecule metabolic process;cellular amide metaboli…		peptide deformylase activity;molecular_function;catalytic activity;hydrolase activity;hydrolase activity, acting on carbon-nitrogen (but not peptide) bonds;hydrolase activity, acting on carbon-nitrogen (but not peptide) bonds, in linear amides;metal ion binding;binding;ion binding;cation binding			Translation, ribosomal structure and biogenesis	Cytoplasmic	AG_500ug_15min	R1 AG_500ug_15min (F4)										+
ABYAL0198-T278	ABYAL0198	T278	cysK	O-acetylserine sulfhydrylase A	ABO10658.2	A1S_0177	A0A1E3M4I1		PVSSEEAIQWARNCATQEGILVGISSGAALA	NCATQEGILVGISSGAALAAAAK	dimer interface	INTERFACE							T278(Phosphoryl)	S287(Phosphoryl);T278(Phosphoryl)				NE	IPR005856;IPR036052;IPR001216;IPR036052;IPR001926;IPR005859;IPR036052	Cysteine synthase;Tryptophan synthase beta subunit-like PLP-dependent enzyme;Cysteine synthase/cystathionine beta-synthase, pyridoxal-phosphate attachment site;Tryptophan synthase beta subunit-like PLP-dependent enzyme;Pyridoxal-phosphate dependent enzyme;Cysteine synthase CysK;Tryptophan synthase beta subunit-like PLP-dependent enzyme	cysKM: cysteine synthase;-;CBS_like;Cysteine synthase/cystathionine beta-synthase P-phosphate attachment site.;Tryptophan synthase beta subunit-like PLP-dependent enzymes;CYSTEINE SYNTHASE;Pyridoxal-phosphate dependent enzyme;CYSTATHIONINE BETA-SYNTHASE;cysK: cysteine synthase A	Cysteine and methionine metabolism;Sulfur metabolism;Metabolic pathways;Biosynthesis of secondary metabolites;Microbial metabolism in diverse environments;Carbon metabolism;Biosynthesis of amino acids	cysteine biosynthetic process from serine;sulfur amino acid metabolic process;sulfur amino acid biosynthetic process;organic acid metabolic process;cellular amino acid metabolic process;cysteine metabolic process;L-serine metabolic process;sulfur compound metabolic process;nitrogen compound metabolic process;biological_process;metabolic process;cellular amino acid biosynthetic process;biosyntheti…		cysteine synthase activity;molecular_function;catalytic activity;transferase activity;transferase activity, transferring alkyl or aryl (other than methyl) groups			Amino acid transport and metabolism	Cytoplasmic	AG_500ug_15min	R1 AG_500ug_15min (F4)										+
ABYAL0258-S67	ABYAL0258	S67	gpmI;gpmM	2,3-bisphosphoglycerate-independent phosphoglycerate mutase	ABO10705.2	A1S_0230	A0A0H4UJ69		GSGEDVGLPDGQMGNSEVGHMNLGAGRVLYQ	AKHPNSLISGSGEDVGLPDGQMGNSEVGHMNLGAGR	active site;Manganese 2.;Phosphoserine intermediate.;substrate binding site	SUBSTRATE			S67(Phosphoryl)		S67(Phosphoryl)	S67(Phosphoryl)						E	IPR036646;IPR005995;IPR017850;IPR005995;IPR006124;IPR005995;IPR017850;IPR011258;IPR036646;IPR005995;IPR005995	BPG-independent phosphoglycerate mutase, domain B superfamily;Phosphoglycerate mutase, 2,3-bisphosphoglycerate-independent;Alkaline-phosphatase-like, core domain superfamily;Phosphoglycerate mutase, 2,3-bisphosphoglycerate-independent;Metalloenzyme;Phosphoglycerate mutase, 2,3-bisphosphoglycerate-independent;Alkaline-phosphatase-like, core domain superfamily;BPG-independent PGAM, N-terminal;BPG-i…	-;2,3-bisphosphoglycerate-independent phosphoglycerate mutase [gpmI].;Alkaline Phosphatase, subunit A;2,3-BISPHOSPHOGLYCERATE-INDEPENDENT PHOSPHOGLYCERATE MUTASE;Metalloenzyme superfamily;iPGM;Alkaline phosphatase-like;BPG-independent PGAM N-terminus (iPGM_N);2,3-BISPHOSPHOGLYCERATE-INDEPENDENT PHOSPHOGLYCERATE MUTASE;2,3-Bisphosphoglycerate-independent phosphoglycerate mutase, substrate-binding …	Glycolysis / Gluconeogenesis;Glycine, serine and threonine metabolism;Methane metabolism;Metabolic pathways;Biosynthesis of secondary metabolites;Microbial metabolism in diverse environments;Carbon metabolism;Biosynthesis of amino acids	glucose catabolic process;carbohydrate metabolic process;monosaccharide metabolic process;glucose metabolic process;biological_process;metabolic process;catabolic process;carbohydrate catabolic process;hexose metabolic process;hexose catabolic process;primary metabolic process;small molecule metabolic process;small molecule catabolic process;monosaccharide catabolic process;organic substance meta…	cytoplasm;cellular_component;intracellular anatomical structure;cellular anatomical entity	manganese ion binding;molecular_function;binding;ion binding;cation binding;metal ion binding;transition metal ion binding;2,3-bisphosphoglycerate-independent phosphoglycerate mutase activity;catalytic activity;phosphoglycerate mutase activity;isomerase activity;intramolecular transferase activity;intramolecular transferase activity, phosphotransferases			Carbohydrate transport and metabolism	Cytoplasmic	AG_500ug_15min	R2 AG_500ug_15min (F1)											+
ABYAL0303-Y186-S190	ABYAL0303	Y186;S190	tuf;tuf-1;tuf-2;tuf_1;tuf1;tuf1_1;tuf1_2;tuf2;tuf3;tufA;tufA_1;tufA_2;tufB;tufB_1;tufB_2	translation elongation factor Tu 2	ABO10750.2	A1S_0279	S3T9W6;N9J6G2;B7H1K5;B0VMA6;B0V8Y2;A0A8F7PSS4;A0A836M4L1;A0A829RJ41;A0A7U4BL26;A0A7U3Y4B3;A0A654KVJ1;A0A5K6CTW8;A0A5K1MRH6;A0A385ER72;A0A158LQH4;A0A0J1A7M9;A0A0E1Q192;A0A062IQB9;A0A009SD98;A0A009Q701;A0A009GK08;A3M1F6;A0A081H5Y7	Ambiguous sites	IRGSALAALNGEAGPYGEESVLALVAALDSY;ALAALNGEAGPYGEESVLALVAALDSYIPEP|IRGSALAALNGEAGPYGEESVLALVAALDSY;ALAALNGEAGPYGEESVLALVAALDSYIPEP	GSALAALNGEAGPYGEESVLALVAALDSYIPEPER|GSALAALNGEAGPYGEESVLALVAALDSYIPEPER			K10(e-Acetyl);K137(e-Acetyl);K316(e-Acetyl)				T385(Phosphoryl)		T109(Phosphoryl);T27(Phosphoryl);T94(Phosphoryl);Y77(Phosphoryl)	T17(Phosphoryl);T26(Phosphoryl);T94(Phosphoryl);Y77(Phosphoryl);Y88(Phosphoryl)	T26(Phosphoryl);Y77(Phosphoryl)	T26(Phosphoryl);T94(Phosphoryl);Y77(Phosphoryl);Y88(Phosphoryl)	A1S_0279	NE	IPR000795;IPR000795;IPR000795;IPR000795;IPR000795;IPR004161;IPR000795;IPR033720;IPR009001;IPR004541;IPR005225;IPR004160;IPR004541;IPR027417;IPR027417;IPR041709;IPR000795;IPR031157;IPR009000	Translational (tr)-type GTP-binding domain;Translational (tr)-type GTP-binding domain;Translational (tr)-type GTP-binding domain;Translational (tr)-type GTP-binding domain;Translational (tr)-type GTP-binding domain;Translation elongation factor EFTu-like, domain 2;Translational (tr)-type GTP-binding domain;Elongation factor Tu, domain 2;Translation elongation factor EF1A/initiation factor IF2gamm…	Translation factors;GTP-binding elongation factor signature;Elongation factor Tu domain 2;Elongation factor Tu GTP binding domain;EFTU_II;EFTU_III;EF-Tu/eEF-1alpha/eIF2-gamma C-terminal domain;ELONGATION FACTOR TU-RELATED;EF-Tu: translation elongation factor Tu;small_GTP: small GTP-binding protein domain;Elongation factor Tu C-terminal domain;Elongation factor Tu [tuf].;P-loop containing nucleosi…			cytoplasm;cellular_component;intracellular anatomical structure;cellular anatomical entity	translation elongation factor activity;molecular_function;nucleic acid binding;binding;translation factor activity, RNA binding;translation regulator activity;translation regulator activity, nucleic acid binding;organic cyclic compound binding;heterocyclic compound binding;GTPase activity;catalytic activity;pyrophosphatase activity;hydrolase activity;hydrolase activity, acting on acid anhydrides;…			Translation, ribosomal structure and biogenesis	Cytoplasmic	AG_2mg_15min;TFA_2mg_15min|AG_2mg_15min	R2 AG_2mg_15min (F7;F8);R2 TFA_2mg_15min (F8)
ABYAL0303-S159	ABYAL0303	S159	tuf;tuf-1;tuf-2;tuf_1;tuf1;tuf1_1;tuf1_2;tuf2;tuf3;tufA;tufA_1;tufA_2;tufB;tufB_1;tufB_2	translation elongation factor Tu 2	ABO10750.2	A1S_0279	S3T9W6;N9J6G2;B7H1K5;B0VMA6;B0V8Y2;A0A8F7PSS4;A0A836M4L1;A0A829RJ41;A0A7U4BL26;A0A7U3Y4B3;A0A654KVJ1;A0A5K6CTW8;A0A5K1MRH6;A0A385ER72;A0A158LQH4;A0A0J1A7M9;A0A0E1Q192;A0A062IQB9;A0A009SD98;A0A009Q701;A0A009GK08;A3M1F6;A0A081H5Y7		EELLELVEMEVRELLSTYDFPGDDTPVIRGS	ELLSTYDFPGDDTPVIR			K10(e-Acetyl);K137(e-Acetyl);K316(e-Acetyl)				T385(Phosphoryl)		T109(Phosphoryl);T27(Phosphoryl);T94(Phosphoryl);Y77(Phosphoryl)	T17(Phosphoryl);T26(Phosphoryl);T94(Phosphoryl);Y77(Phosphoryl);Y88(Phosphoryl)	T26(Phosphoryl);Y77(Phosphoryl)	T26(Phosphoryl);T94(Phosphoryl);Y77(Phosphoryl);Y88(Phosphoryl)	A1S_0279	NE	IPR000795;IPR000795;IPR000795;IPR000795;IPR000795;IPR004161;IPR000795;IPR033720;IPR009001;IPR004541;IPR005225;IPR004160;IPR004541;IPR027417;IPR027417;IPR041709;IPR000795;IPR031157;IPR009000	Translational (tr)-type GTP-binding domain;Translational (tr)-type GTP-binding domain;Translational (tr)-type GTP-binding domain;Translational (tr)-type GTP-binding domain;Translational (tr)-type GTP-binding domain;Translation elongation factor EFTu-like, domain 2;Translational (tr)-type GTP-binding domain;Elongation factor Tu, domain 2;Translation elongation factor EF1A/initiation factor IF2gamm…	Translation factors;GTP-binding elongation factor signature;Elongation factor Tu domain 2;Elongation factor Tu GTP binding domain;EFTU_II;EFTU_III;EF-Tu/eEF-1alpha/eIF2-gamma C-terminal domain;ELONGATION FACTOR TU-RELATED;EF-Tu: translation elongation factor Tu;small_GTP: small GTP-binding protein domain;Elongation factor Tu C-terminal domain;Elongation factor Tu [tuf].;P-loop containing nucleosi…			cytoplasm;cellular_component;intracellular anatomical structure;cellular anatomical entity	translation elongation factor activity;molecular_function;nucleic acid binding;binding;translation factor activity, RNA binding;translation regulator activity;translation regulator activity, nucleic acid binding;organic cyclic compound binding;heterocyclic compound binding;GTPase activity;catalytic activity;pyrophosphatase activity;hydrolase activity;hydrolase activity, acting on acid anhydrides;…			Translation, ribosomal structure and biogenesis	Cytoplasmic	DHB_500ug_30min;DHB_500ug_15min	R1 DHB_500ug_15min (F4;F5;F6;F7;F9;F10);R1 DHB_500ug_30min (F8)	+			+
ABYAL0303-S222	ABYAL0303	S222	tuf;tuf-1;tuf-2;tuf_1;tuf1;tuf1_1;tuf1_2;tuf2;tuf3;tufA;tufA_1;tufA_2;tufB;tufB_1;tufB_2	translation elongation factor Tu 2	ABO10750.2	A1S_0279	S3T9W6;N9J6G2;B7H1K5;B0VMA6;B0V8Y2;A0A8F7PSS4;A0A836M4L1;A0A829RJ41;A0A7U4BL26;A0A7U3Y4B3;A0A654KVJ1;A0A5K6CTW8;A0A5K1MRH6;A0A385ER72;A0A158LQH4;A0A0J1A7M9;A0A0E1Q192;A0A062IQB9;A0A009SD98;A0A009Q701;A0A009GK08;A3M1F6;A0A081H5Y7		RAIDKAFLMPIEDVFSISGRGTVVTGRVEAG	AFLMPIEDVFSISGR	tRNA binding site	SUBSTRATE	K10(e-Acetyl);K137(e-Acetyl);K316(e-Acetyl)				T385(Phosphoryl)		T109(Phosphoryl);T27(Phosphoryl);T94(Phosphoryl);Y77(Phosphoryl)	T17(Phosphoryl);T26(Phosphoryl);T94(Phosphoryl);Y77(Phosphoryl);Y88(Phosphoryl)	T26(Phosphoryl);Y77(Phosphoryl)	T26(Phosphoryl);T94(Phosphoryl);Y77(Phosphoryl);Y88(Phosphoryl)	A1S_0279	NE	IPR000795;IPR000795;IPR000795;IPR000795;IPR000795;IPR004161;IPR000795;IPR033720;IPR009001;IPR004541;IPR005225;IPR004160;IPR004541;IPR027417;IPR027417;IPR041709;IPR000795;IPR031157;IPR009000	Translational (tr)-type GTP-binding domain;Translational (tr)-type GTP-binding domain;Translational (tr)-type GTP-binding domain;Translational (tr)-type GTP-binding domain;Translational (tr)-type GTP-binding domain;Translation elongation factor EFTu-like, domain 2;Translational (tr)-type GTP-binding domain;Elongation factor Tu, domain 2;Translation elongation factor EF1A/initiation factor IF2gamm…	Translation factors;GTP-binding elongation factor signature;Elongation factor Tu domain 2;Elongation factor Tu GTP binding domain;EFTU_II;EFTU_III;EF-Tu/eEF-1alpha/eIF2-gamma C-terminal domain;ELONGATION FACTOR TU-RELATED;EF-Tu: translation elongation factor Tu;small_GTP: small GTP-binding protein domain;Elongation factor Tu C-terminal domain;Elongation factor Tu [tuf].;P-loop containing nucleosi…			cytoplasm;cellular_component;intracellular anatomical structure;cellular anatomical entity	translation elongation factor activity;molecular_function;nucleic acid binding;binding;translation factor activity, RNA binding;translation regulator activity;translation regulator activity, nucleic acid binding;organic cyclic compound binding;heterocyclic compound binding;GTPase activity;catalytic activity;pyrophosphatase activity;hydrolase activity;hydrolase activity, acting on acid anhydrides;…			Translation, ribosomal structure and biogenesis	Cytoplasmic	AG_2mg_15min;DHB_500ug_15min;DHB_2mg_15min;AG_500ug_15min	R1 AG_2mg_15min (F1);R1 DHB_2mg_15min (F1);R2 AG_2mg_15min (F2);R2 AG_500ug_15min (F5);R3 DHB_500ug_15min (F1;F2)			+					+			+	+
ABYAL0303-S224	ABYAL0303	S224	tuf;tuf-1;tuf-2;tuf_1;tuf1;tuf1_1;tuf1_2;tuf2;tuf3;tufA;tufA_1;tufA_2;tufB;tufB_1;tufB_2	translation elongation factor Tu 2	ABO10750.2	A1S_0279	S3T9W6;N9J6G2;B7H1K5;B0VMA6;B0V8Y2;A0A8F7PSS4;A0A836M4L1;A0A829RJ41;A0A7U4BL26;A0A7U3Y4B3;A0A654KVJ1;A0A5K6CTW8;A0A5K1MRH6;A0A385ER72;A0A158LQH4;A0A0J1A7M9;A0A0E1Q192;A0A062IQB9;A0A009SD98;A0A009Q701;A0A009GK08;A3M1F6;A0A081H5Y7		IDKAFLMPIEDVFSISGRGTVVTGRVEAGII	AIDKAFLMPIEDVFSISGR;AFLMPIEDVFSISGR	tRNA binding site	SUBSTRATE	K10(e-Acetyl);K137(e-Acetyl);K316(e-Acetyl)				T385(Phosphoryl)		T109(Phosphoryl);T27(Phosphoryl);T94(Phosphoryl);Y77(Phosphoryl)	T17(Phosphoryl);T26(Phosphoryl);T94(Phosphoryl);Y77(Phosphoryl);Y88(Phosphoryl)	T26(Phosphoryl);Y77(Phosphoryl)	T26(Phosphoryl);T94(Phosphoryl);Y77(Phosphoryl);Y88(Phosphoryl)	A1S_0279	NE	IPR000795;IPR000795;IPR000795;IPR000795;IPR000795;IPR004161;IPR000795;IPR033720;IPR009001;IPR004541;IPR005225;IPR004160;IPR004541;IPR027417;IPR027417;IPR041709;IPR000795;IPR031157;IPR009000	Translational (tr)-type GTP-binding domain;Translational (tr)-type GTP-binding domain;Translational (tr)-type GTP-binding domain;Translational (tr)-type GTP-binding domain;Translational (tr)-type GTP-binding domain;Translation elongation factor EFTu-like, domain 2;Translational (tr)-type GTP-binding domain;Elongation factor Tu, domain 2;Translation elongation factor EF1A/initiation factor IF2gamm…	Translation factors;GTP-binding elongation factor signature;Elongation factor Tu domain 2;Elongation factor Tu GTP binding domain;EFTU_II;EFTU_III;EF-Tu/eEF-1alpha/eIF2-gamma C-terminal domain;ELONGATION FACTOR TU-RELATED;EF-Tu: translation elongation factor Tu;small_GTP: small GTP-binding protein domain;Elongation factor Tu C-terminal domain;Elongation factor Tu [tuf].;P-loop containing nucleosi…			cytoplasm;cellular_component;intracellular anatomical structure;cellular anatomical entity	translation elongation factor activity;molecular_function;nucleic acid binding;binding;translation factor activity, RNA binding;translation regulator activity;translation regulator activity, nucleic acid binding;organic cyclic compound binding;heterocyclic compound binding;GTPase activity;catalytic activity;pyrophosphatase activity;hydrolase activity;hydrolase activity, acting on acid anhydrides;…			Translation, ribosomal structure and biogenesis	Cytoplasmic	DHB_500ug_1h;AG_2mg_15min;DHB_500ug_15min;DHB_2mg_15min;AG_500ug_15min	R1 AG_2mg_15min (F1);R1 DHB_2mg_15min (F1);R1 DHB_500ug_1h (F4);R2 AG_2mg_15min (F2);R2 AG_500ug_15min (F5);R3 DHB_500ug_15min (F1;F2)			+		+			+			+	+
ABYAL0303-T109	ABYAL0303	T109	tuf;tuf-1;tuf-2;tuf_1;tuf1;tuf1_1;tuf1_2;tuf2;tuf3;tufA;tufA_1;tufA_2;tufB;tufB_1;tufB_2	translation elongation factor Tu 2	ABO10750.2	A1S_0279	S3T9W6;N9J6G2;B7H1K5;B0VMA6;B0V8Y2;A0A8F7PSS4;A0A836M4L1;A0A829RJ41;A0A7U4BL26;A0A7U3Y4B3;A0A654KVJ1;A0A5K6CTW8;A0A5K1MRH6;A0A385ER72;A0A158LQH4;A0A0J1A7M9;A0A0E1Q192;A0A062IQB9;A0A009SD98;A0A009Q701;A0A009GK08;A3M1F6;A0A081H5Y7		TGAAQMDGAILVCAATDGPMPQTREHILLSR	NMITGAAQMDGAILVCAATDGPMPQTR	GEF interaction site	SUBSTRATE	K10(e-Acetyl);K137(e-Acetyl);K316(e-Acetyl)				T385(Phosphoryl)		T109(Phosphoryl);T27(Phosphoryl);T94(Phosphoryl);Y77(Phosphoryl)	T17(Phosphoryl);T26(Phosphoryl);T94(Phosphoryl);Y77(Phosphoryl);Y88(Phosphoryl)	T26(Phosphoryl);Y77(Phosphoryl)	T26(Phosphoryl);T94(Phosphoryl);Y77(Phosphoryl);Y88(Phosphoryl)	A1S_0279	NE	IPR000795;IPR000795;IPR000795;IPR000795;IPR000795;IPR004161;IPR000795;IPR033720;IPR009001;IPR004541;IPR005225;IPR004160;IPR004541;IPR027417;IPR027417;IPR041709;IPR000795;IPR031157;IPR009000	Translational (tr)-type GTP-binding domain;Translational (tr)-type GTP-binding domain;Translational (tr)-type GTP-binding domain;Translational (tr)-type GTP-binding domain;Translational (tr)-type GTP-binding domain;Translation elongation factor EFTu-like, domain 2;Translational (tr)-type GTP-binding domain;Elongation factor Tu, domain 2;Translation elongation factor EF1A/initiation factor IF2gamm…	Translation factors;GTP-binding elongation factor signature;Elongation factor Tu domain 2;Elongation factor Tu GTP binding domain;EFTU_II;EFTU_III;EF-Tu/eEF-1alpha/eIF2-gamma C-terminal domain;ELONGATION FACTOR TU-RELATED;EF-Tu: translation elongation factor Tu;small_GTP: small GTP-binding protein domain;Elongation factor Tu C-terminal domain;Elongation factor Tu [tuf].;P-loop containing nucleosi…			cytoplasm;cellular_component;intracellular anatomical structure;cellular anatomical entity	translation elongation factor activity;molecular_function;nucleic acid binding;binding;translation factor activity, RNA binding;translation regulator activity;translation regulator activity, nucleic acid binding;organic cyclic compound binding;heterocyclic compound binding;GTPase activity;catalytic activity;pyrophosphatase activity;hydrolase activity;hydrolase activity, acting on acid anhydrides;…			Translation, ribosomal structure and biogenesis	Cytoplasmic	DHB_2mg_15min;AG_2mg_15min;TFA_2mg_15min;DHB_500ug_2h;DHB_500ug_1h;DHB_500ug_30min;DHB_500ug_15min;AG_500ug_15min;TFA_500ug_15min	R1 AG_2mg_15min (F1;F2;F3;F4;F5;F6;F7;F8);R1 AG_500ug_15min (F1);R1 DHB_2mg_15min (F1;F2;F3;F4;F5;F6;F7;F8);R1 DHB_500ug_15min (F2;F3;F4;F7;F8;F10;F13;F11;F12;F14;F15);R1 DHB_500ug_1h (F1;F2;F3;F4);R1 DHB_500ug_2h (F1;F2);R1 DHB_500ug_30min (F1;F3;F5;F6;F7);R1 TFA_2mg_15min (F1;F2;F3;F4;F5;F6;F7;F8);R1 TFA_500ug_15min (F1;F2;F4);R2 AG_2mg_15min (F5);R2 AG_500ug_15min (F1);R2 DHB_2mg_15min (F6;F7)…	+	+	+	+	+	+	+	+	+	+	+	+
ABYAL0303-T160	ABYAL0303	T160	tuf;tuf-1;tuf-2;tuf_1;tuf1;tuf1_1;tuf1_2;tuf2;tuf3;tufA;tufA_1;tufA_2;tufB;tufB_1;tufB_2	translation elongation factor Tu 2	ABO10750.2	A1S_0279	S3T9W6;N9J6G2;B7H1K5;B0VMA6;B0V8Y2;A0A8F7PSS4;A0A836M4L1;A0A829RJ41;A0A7U4BL26;A0A7U3Y4B3;A0A654KVJ1;A0A5K6CTW8;A0A5K1MRH6;A0A385ER72;A0A158LQH4;A0A0J1A7M9;A0A0E1Q192;A0A062IQB9;A0A009SD98;A0A009Q701;A0A009GK08;A3M1F6;A0A081H5Y7		ELLELVEMEVRELLSTYDFPGDDTPVIRGSA	ELLSTYDFPGDDTPVIR			K10(e-Acetyl);K137(e-Acetyl);K316(e-Acetyl)				T385(Phosphoryl)		T109(Phosphoryl);T27(Phosphoryl);T94(Phosphoryl);Y77(Phosphoryl)	T17(Phosphoryl);T26(Phosphoryl);T94(Phosphoryl);Y77(Phosphoryl);Y88(Phosphoryl)	T26(Phosphoryl);Y77(Phosphoryl)	T26(Phosphoryl);T94(Phosphoryl);Y77(Phosphoryl);Y88(Phosphoryl)	A1S_0279	NE	IPR000795;IPR000795;IPR000795;IPR000795;IPR000795;IPR004161;IPR000795;IPR033720;IPR009001;IPR004541;IPR005225;IPR004160;IPR004541;IPR027417;IPR027417;IPR041709;IPR000795;IPR031157;IPR009000	Translational (tr)-type GTP-binding domain;Translational (tr)-type GTP-binding domain;Translational (tr)-type GTP-binding domain;Translational (tr)-type GTP-binding domain;Translational (tr)-type GTP-binding domain;Translation elongation factor EFTu-like, domain 2;Translational (tr)-type GTP-binding domain;Elongation factor Tu, domain 2;Translation elongation factor EF1A/initiation factor IF2gamm…	Translation factors;GTP-binding elongation factor signature;Elongation factor Tu domain 2;Elongation factor Tu GTP binding domain;EFTU_II;EFTU_III;EF-Tu/eEF-1alpha/eIF2-gamma C-terminal domain;ELONGATION FACTOR TU-RELATED;EF-Tu: translation elongation factor Tu;small_GTP: small GTP-binding protein domain;Elongation factor Tu C-terminal domain;Elongation factor Tu [tuf].;P-loop containing nucleosi…			cytoplasm;cellular_component;intracellular anatomical structure;cellular anatomical entity	translation elongation factor activity;molecular_function;nucleic acid binding;binding;translation factor activity, RNA binding;translation regulator activity;translation regulator activity, nucleic acid binding;organic cyclic compound binding;heterocyclic compound binding;GTPase activity;catalytic activity;pyrophosphatase activity;hydrolase activity;hydrolase activity, acting on acid anhydrides;…			Translation, ribosomal structure and biogenesis	Cytoplasmic	DHB_500ug_15min	R1 DHB_500ug_15min (F7)	+
ABYAL0303-T26	ABYAL0303	T26	tuf;tuf-1;tuf-2;tuf_1;tuf1;tuf1_1;tuf1_2;tuf2;tuf3;tufA;tufA_1;tufA_2;tufB;tufB_1;tufB_2	translation elongation factor Tu 2	ABO10750.2	A1S_0279	S3T9W6;N9J6G2;B7H1K5;B0VMA6;B0V8Y2;A0A8F7PSS4;A0A836M4L1;A0A829RJ41;A0A7U4BL26;A0A7U3Y4B3;A0A654KVJ1;A0A5K6CTW8;A0A5K1MRH6;A0A385ER72;A0A158LQH4;A0A0J1A7M9;A0A0E1Q192;A0A062IQB9;A0A009SD98;A0A009Q701;A0A009GK08;A3M1F6;A0A081H5Y7		PHVNVGTIGHVDHGKTTLTAAIATICAKTYG	TTLTAAIATICAK	G1 box;GEF interaction site;GTP/Mg2+ binding site	SUBSTRATE	K10(e-Acetyl);K137(e-Acetyl);K316(e-Acetyl)				T385(Phosphoryl)		T109(Phosphoryl);T27(Phosphoryl);T94(Phosphoryl);Y77(Phosphoryl)	T17(Phosphoryl);T26(Phosphoryl);T94(Phosphoryl);Y77(Phosphoryl);Y88(Phosphoryl)	T26(Phosphoryl);Y77(Phosphoryl)	T26(Phosphoryl);T94(Phosphoryl);Y77(Phosphoryl);Y88(Phosphoryl)	A1S_0279	NE	IPR000795;IPR000795;IPR000795;IPR000795;IPR000795;IPR004161;IPR000795;IPR033720;IPR009001;IPR004541;IPR005225;IPR004160;IPR004541;IPR027417;IPR027417;IPR041709;IPR000795;IPR031157;IPR009000	Translational (tr)-type GTP-binding domain;Translational (tr)-type GTP-binding domain;Translational (tr)-type GTP-binding domain;Translational (tr)-type GTP-binding domain;Translational (tr)-type GTP-binding domain;Translation elongation factor EFTu-like, domain 2;Translational (tr)-type GTP-binding domain;Elongation factor Tu, domain 2;Translation elongation factor EF1A/initiation factor IF2gamm…	Translation factors;GTP-binding elongation factor signature;Elongation factor Tu domain 2;Elongation factor Tu GTP binding domain;EFTU_II;EFTU_III;EF-Tu/eEF-1alpha/eIF2-gamma C-terminal domain;ELONGATION FACTOR TU-RELATED;EF-Tu: translation elongation factor Tu;small_GTP: small GTP-binding protein domain;Elongation factor Tu C-terminal domain;Elongation factor Tu [tuf].;P-loop containing nucleosi…			cytoplasm;cellular_component;intracellular anatomical structure;cellular anatomical entity	translation elongation factor activity;molecular_function;nucleic acid binding;binding;translation factor activity, RNA binding;translation regulator activity;translation regulator activity, nucleic acid binding;organic cyclic compound binding;heterocyclic compound binding;GTPase activity;catalytic activity;pyrophosphatase activity;hydrolase activity;hydrolase activity, acting on acid anhydrides;…			Translation, ribosomal structure and biogenesis	Cytoplasmic	AG_2mg_15min;TFA_500ug_15min;AG_500ug_15min	R1 AG_500ug_15min (F2;F3;F4;F6;F8);R2 AG_2mg_15min (F2;F6;F8);R2 AG_500ug_15min (F4);R2 TFA_500ug_15min (F1;F4)										+	+
ABYAL0303-T27	ABYAL0303	T27	tuf;tuf-1;tuf-2;tuf_1;tuf1;tuf1_1;tuf1_2;tuf2;tuf3;tufA;tufA_1;tufA_2;tufB;tufB_1;tufB_2	translation elongation factor Tu 2	ABO10750.2	A1S_0279	S3T9W6;N9J6G2;B7H1K5;B0VMA6;B0V8Y2;A0A8F7PSS4;A0A836M4L1;A0A829RJ41;A0A7U4BL26;A0A7U3Y4B3;A0A654KVJ1;A0A5K6CTW8;A0A5K1MRH6;A0A385ER72;A0A158LQH4;A0A0J1A7M9;A0A0E1Q192;A0A062IQB9;A0A009SD98;A0A009Q701;A0A009GK08;A3M1F6;A0A081H5Y7		HVNVGTIGHVDHGKTTLTAAIATICAKTYGG	TTLTAAIATICAK	GEF interaction site;GTP/Mg2+ binding site	SUBSTRATE	K10(e-Acetyl);K137(e-Acetyl);K316(e-Acetyl)				T385(Phosphoryl)		T109(Phosphoryl);T27(Phosphoryl);T94(Phosphoryl);Y77(Phosphoryl)	T17(Phosphoryl);T26(Phosphoryl);T94(Phosphoryl);Y77(Phosphoryl);Y88(Phosphoryl)	T26(Phosphoryl);Y77(Phosphoryl)	T26(Phosphoryl);T94(Phosphoryl);Y77(Phosphoryl);Y88(Phosphoryl)	A1S_0279	NE	IPR000795;IPR000795;IPR000795;IPR000795;IPR000795;IPR004161;IPR000795;IPR033720;IPR009001;IPR004541;IPR005225;IPR004160;IPR004541;IPR027417;IPR027417;IPR041709;IPR000795;IPR031157;IPR009000	Translational (tr)-type GTP-binding domain;Translational (tr)-type GTP-binding domain;Translational (tr)-type GTP-binding domain;Translational (tr)-type GTP-binding domain;Translational (tr)-type GTP-binding domain;Translation elongation factor EFTu-like, domain 2;Translational (tr)-type GTP-binding domain;Elongation factor Tu, domain 2;Translation elongation factor EF1A/initiation factor IF2gamm…	Translation factors;GTP-binding elongation factor signature;Elongation factor Tu domain 2;Elongation factor Tu GTP binding domain;EFTU_II;EFTU_III;EF-Tu/eEF-1alpha/eIF2-gamma C-terminal domain;ELONGATION FACTOR TU-RELATED;EF-Tu: translation elongation factor Tu;small_GTP: small GTP-binding protein domain;Elongation factor Tu C-terminal domain;Elongation factor Tu [tuf].;P-loop containing nucleosi…			cytoplasm;cellular_component;intracellular anatomical structure;cellular anatomical entity	translation elongation factor activity;molecular_function;nucleic acid binding;binding;translation factor activity, RNA binding;translation regulator activity;translation regulator activity, nucleic acid binding;organic cyclic compound binding;heterocyclic compound binding;GTPase activity;catalytic activity;pyrophosphatase activity;hydrolase activity;hydrolase activity, acting on acid anhydrides;…			Translation, ribosomal structure and biogenesis	Cytoplasmic	AG_2mg_15min;TFA_500ug_15min;AG_500ug_15min	R1 AG_500ug_15min (F2;F3;F4;F6;F8);R1 TFA_500ug_15min (F6;F8);R2 AG_2mg_15min ();R2 AG_500ug_15min (F4)										+	+
ABYAL0303-T62	ABYAL0303	T62	tuf;tuf-1;tuf-2;tuf_1;tuf1;tuf1_1;tuf1_2;tuf2;tuf3;tufA;tufA_1;tufA_2;tufB;tufB_1;tufB_2	translation elongation factor Tu 2	ABO10750.2	A1S_0279	S3T9W6;N9J6G2;B7H1K5;B0VMA6;B0V8Y2;A0A8F7PSS4;A0A836M4L1;A0A829RJ41;A0A7U4BL26;A0A7U3Y4B3;A0A654KVJ1;A0A5K6CTW8;A0A5K1MRH6;A0A385ER72;A0A158LQH4;A0A0J1A7M9;A0A0E1Q192;A0A062IQB9;A0A009SD98;A0A009Q701;A0A009GK08;A3M1F6;A0A081H5Y7		YSQIDSAPEEKARGITINTSHVEYDSPTRHY	GITINTSHVEYDSPTR	G2 box;Switch I region	STRUCTURAL	K10(e-Acetyl);K137(e-Acetyl);K316(e-Acetyl)				T385(Phosphoryl)		T109(Phosphoryl);T27(Phosphoryl);T94(Phosphoryl);Y77(Phosphoryl)	T17(Phosphoryl);T26(Phosphoryl);T94(Phosphoryl);Y77(Phosphoryl);Y88(Phosphoryl)	T26(Phosphoryl);Y77(Phosphoryl)	T26(Phosphoryl);T94(Phosphoryl);Y77(Phosphoryl);Y88(Phosphoryl)	A1S_0279	NE	IPR000795;IPR000795;IPR000795;IPR000795;IPR000795;IPR004161;IPR000795;IPR033720;IPR009001;IPR004541;IPR005225;IPR004160;IPR004541;IPR027417;IPR027417;IPR041709;IPR000795;IPR031157;IPR009000	Translational (tr)-type GTP-binding domain;Translational (tr)-type GTP-binding domain;Translational (tr)-type GTP-binding domain;Translational (tr)-type GTP-binding domain;Translational (tr)-type GTP-binding domain;Translation elongation factor EFTu-like, domain 2;Translational (tr)-type GTP-binding domain;Elongation factor Tu, domain 2;Translation elongation factor EF1A/initiation factor IF2gamm…	Translation factors;GTP-binding elongation factor signature;Elongation factor Tu domain 2;Elongation factor Tu GTP binding domain;EFTU_II;EFTU_III;EF-Tu/eEF-1alpha/eIF2-gamma C-terminal domain;ELONGATION FACTOR TU-RELATED;EF-Tu: translation elongation factor Tu;small_GTP: small GTP-binding protein domain;Elongation factor Tu C-terminal domain;Elongation factor Tu [tuf].;P-loop containing nucleosi…			cytoplasm;cellular_component;intracellular anatomical structure;cellular anatomical entity	translation elongation factor activity;molecular_function;nucleic acid binding;binding;translation factor activity, RNA binding;translation regulator activity;translation regulator activity, nucleic acid binding;organic cyclic compound binding;heterocyclic compound binding;GTPase activity;catalytic activity;pyrophosphatase activity;hydrolase activity;hydrolase activity, acting on acid anhydrides;…			Translation, ribosomal structure and biogenesis	Cytoplasmic	DHB_500ug_15min	R1 DHB_500ug_15min (F4;F5;F7)	+
ABYAL0303-T94	ABYAL0303	T94	tuf;tuf-1;tuf-2;tuf_1;tuf1;tuf1_1;tuf1_2;tuf2;tuf3;tufA;tufA_1;tufA_2;tufB;tufB_1;tufB_2	translation elongation factor Tu 2	ABO10750.2	A1S_0279	S3T9W6;N9J6G2;B7H1K5;B0VMA6;B0V8Y2;A0A8F7PSS4;A0A836M4L1;A0A829RJ41;A0A7U4BL26;A0A7U3Y4B3;A0A654KVJ1;A0A5K6CTW8;A0A5K1MRH6;A0A385ER72;A0A158LQH4;A0A0J1A7M9;A0A0E1Q192;A0A062IQB9;A0A009SD98;A0A009Q701;A0A009GK08;A3M1F6;A0A081H5Y7		HVDCPGHADYVKNMITGAAQMDGAILVCAAT	NMITGAAQMDGAILVCAATDGPMPQTR;HYAHVDCPGHADYVKNMITGAAQMDGAILVCAATDGPMPQTR	Switch II region	STRUCTURAL	K10(e-Acetyl);K137(e-Acetyl);K316(e-Acetyl)				T385(Phosphoryl)		T109(Phosphoryl);T27(Phosphoryl);T94(Phosphoryl);Y77(Phosphoryl)	T17(Phosphoryl);T26(Phosphoryl);T94(Phosphoryl);Y77(Phosphoryl);Y88(Phosphoryl)	T26(Phosphoryl);Y77(Phosphoryl)	T26(Phosphoryl);T94(Phosphoryl);Y77(Phosphoryl);Y88(Phosphoryl)	A1S_0279	NE	IPR000795;IPR000795;IPR000795;IPR000795;IPR000795;IPR004161;IPR000795;IPR033720;IPR009001;IPR004541;IPR005225;IPR004160;IPR004541;IPR027417;IPR027417;IPR041709;IPR000795;IPR031157;IPR009000	Translational (tr)-type GTP-binding domain;Translational (tr)-type GTP-binding domain;Translational (tr)-type GTP-binding domain;Translational (tr)-type GTP-binding domain;Translational (tr)-type GTP-binding domain;Translation elongation factor EFTu-like, domain 2;Translational (tr)-type GTP-binding domain;Elongation factor Tu, domain 2;Translation elongation factor EF1A/initiation factor IF2gamm…	Translation factors;GTP-binding elongation factor signature;Elongation factor Tu domain 2;Elongation factor Tu GTP binding domain;EFTU_II;EFTU_III;EF-Tu/eEF-1alpha/eIF2-gamma C-terminal domain;ELONGATION FACTOR TU-RELATED;EF-Tu: translation elongation factor Tu;small_GTP: small GTP-binding protein domain;Elongation factor Tu C-terminal domain;Elongation factor Tu [tuf].;P-loop containing nucleosi…			cytoplasm;cellular_component;intracellular anatomical structure;cellular anatomical entity	translation elongation factor activity;molecular_function;nucleic acid binding;binding;translation factor activity, RNA binding;translation regulator activity;translation regulator activity, nucleic acid binding;organic cyclic compound binding;heterocyclic compound binding;GTPase activity;catalytic activity;pyrophosphatase activity;hydrolase activity;hydrolase activity, acting on acid anhydrides;…			Translation, ribosomal structure and biogenesis	Cytoplasmic	DHB_2mg_15min;TFA_2mg_15min;DHB_500ug_30min;DHB_500ug_15min;AG_2mg_15min;AG_500ug_15min;TFA_500ug_15min	R1 AG_500ug_15min (F1;F2;F5;F6;F4);R1 DHB_2mg_15min (F1;F2;F3;F4;F5;F6;F7);R1 DHB_500ug_15min (F10;F13);R1 DHB_500ug_30min (F5);R1 TFA_2mg_15min (F4);R2 AG_2mg_15min (F1;F2;F3;F4;F5;F6;F7;F8);R2 AG_500ug_15min (F1;F2);R2 DHB_2mg_15min (F8);R2 DHB_500ug_15min (F1;F14);R2 TFA_2mg_15min (F1;F2;F5;F7);R2 TFA_500ug_15min (F7)	+	+		+				+	+	+	+
ABYAL0303-Y77	ABYAL0303	Y77	tuf;tuf-1;tuf-2;tuf_1;tuf1;tuf1_1;tuf1_2;tuf2;tuf3;tufA;tufA_1;tufA_2;tufB;tufB_1;tufB_2	translation elongation factor Tu 2	ABO10750.2	A1S_0279	S3T9W6;N9J6G2;B7H1K5;B0VMA6;B0V8Y2;A0A8F7PSS4;A0A836M4L1;A0A829RJ41;A0A7U4BL26;A0A7U3Y4B3;A0A654KVJ1;A0A5K6CTW8;A0A5K1MRH6;A0A385ER72;A0A158LQH4;A0A0J1A7M9;A0A0E1Q192;A0A062IQB9;A0A009SD98;A0A009Q701;A0A009GK08;A3M1F6;A0A081H5Y7		TINTSHVEYDSPTRHYAHVDCPGHADYVKNM	HYAHVDCPGHADYVK			K10(e-Acetyl);K137(e-Acetyl);K316(e-Acetyl)				T385(Phosphoryl)		T109(Phosphoryl);T27(Phosphoryl);T94(Phosphoryl);Y77(Phosphoryl)	T17(Phosphoryl);T26(Phosphoryl);T94(Phosphoryl);Y77(Phosphoryl);Y88(Phosphoryl)	T26(Phosphoryl);Y77(Phosphoryl)	T26(Phosphoryl);T94(Phosphoryl);Y77(Phosphoryl);Y88(Phosphoryl)	A1S_0279	NE	IPR000795;IPR000795;IPR000795;IPR000795;IPR000795;IPR004161;IPR000795;IPR033720;IPR009001;IPR004541;IPR005225;IPR004160;IPR004541;IPR027417;IPR027417;IPR041709;IPR000795;IPR031157;IPR009000	Translational (tr)-type GTP-binding domain;Translational (tr)-type GTP-binding domain;Translational (tr)-type GTP-binding domain;Translational (tr)-type GTP-binding domain;Translational (tr)-type GTP-binding domain;Translation elongation factor EFTu-like, domain 2;Translational (tr)-type GTP-binding domain;Elongation factor Tu, domain 2;Translation elongation factor EF1A/initiation factor IF2gamm…	Translation factors;GTP-binding elongation factor signature;Elongation factor Tu domain 2;Elongation factor Tu GTP binding domain;EFTU_II;EFTU_III;EF-Tu/eEF-1alpha/eIF2-gamma C-terminal domain;ELONGATION FACTOR TU-RELATED;EF-Tu: translation elongation factor Tu;small_GTP: small GTP-binding protein domain;Elongation factor Tu C-terminal domain;Elongation factor Tu [tuf].;P-loop containing nucleosi…			cytoplasm;cellular_component;intracellular anatomical structure;cellular anatomical entity	translation elongation factor activity;molecular_function;nucleic acid binding;binding;translation factor activity, RNA binding;translation regulator activity;translation regulator activity, nucleic acid binding;organic cyclic compound binding;heterocyclic compound binding;GTPase activity;catalytic activity;pyrophosphatase activity;hydrolase activity;hydrolase activity, acting on acid anhydrides;…			Translation, ribosomal structure and biogenesis	Cytoplasmic	DHB_500ug_2h;DHB_500ug_15min;DHB_500ug_1h;AG_2mg_15min;TFA_2mg_15min;AG_500ug_15min;TFA_500ug_15min	R1 AG_500ug_15min (F5);R1 DHB_500ug_15min (F1);R1 DHB_500ug_2h (F1);R1 TFA_500ug_15min (F1;F2;F3;F4;F5);R2 AG_2mg_15min (F8);R2 DHB_500ug_1h (F1);R2 TFA_2mg_15min (F1;F5);R2 TFA_500ug_15min (F4)	+					+	+			+
ABYAL0303-Y88	ABYAL0303	Y88	tuf;tuf-1;tuf-2;tuf_1;tuf1;tuf1_1;tuf1_2;tuf2;tuf3;tufA;tufA_1;tufA_2;tufB;tufB_1;tufB_2	translation elongation factor Tu 2	ABO10750.2	A1S_0279	S3T9W6;N9J6G2;B7H1K5;B0VMA6;B0V8Y2;A0A8F7PSS4;A0A836M4L1;A0A829RJ41;A0A7U4BL26;A0A7U3Y4B3;A0A654KVJ1;A0A5K6CTW8;A0A5K1MRH6;A0A385ER72;A0A158LQH4;A0A0J1A7M9;A0A0E1Q192;A0A062IQB9;A0A009SD98;A0A009Q701;A0A009GK08;A3M1F6;A0A081H5Y7		PTRHYAHVDCPGHADYVKNMITGAAQMDGAI	HYAHVDCPGHADYVK	Switch II region	STRUCTURAL	K10(e-Acetyl);K137(e-Acetyl);K316(e-Acetyl)				T385(Phosphoryl)		T109(Phosphoryl);T27(Phosphoryl);T94(Phosphoryl);Y77(Phosphoryl)	T17(Phosphoryl);T26(Phosphoryl);T94(Phosphoryl);Y77(Phosphoryl);Y88(Phosphoryl)	T26(Phosphoryl);Y77(Phosphoryl)	T26(Phosphoryl);T94(Phosphoryl);Y77(Phosphoryl);Y88(Phosphoryl)	A1S_0279	NE	IPR000795;IPR000795;IPR000795;IPR000795;IPR000795;IPR004161;IPR000795;IPR033720;IPR009001;IPR004541;IPR005225;IPR004160;IPR004541;IPR027417;IPR027417;IPR041709;IPR000795;IPR031157;IPR009000	Translational (tr)-type GTP-binding domain;Translational (tr)-type GTP-binding domain;Translational (tr)-type GTP-binding domain;Translational (tr)-type GTP-binding domain;Translational (tr)-type GTP-binding domain;Translation elongation factor EFTu-like, domain 2;Translational (tr)-type GTP-binding domain;Elongation factor Tu, domain 2;Translation elongation factor EF1A/initiation factor IF2gamm…	Translation factors;GTP-binding elongation factor signature;Elongation factor Tu domain 2;Elongation factor Tu GTP binding domain;EFTU_II;EFTU_III;EF-Tu/eEF-1alpha/eIF2-gamma C-terminal domain;ELONGATION FACTOR TU-RELATED;EF-Tu: translation elongation factor Tu;small_GTP: small GTP-binding protein domain;Elongation factor Tu C-terminal domain;Elongation factor Tu [tuf].;P-loop containing nucleosi…			cytoplasm;cellular_component;intracellular anatomical structure;cellular anatomical entity	translation elongation factor activity;molecular_function;nucleic acid binding;binding;translation factor activity, RNA binding;translation regulator activity;translation regulator activity, nucleic acid binding;organic cyclic compound binding;heterocyclic compound binding;GTPase activity;catalytic activity;pyrophosphatase activity;hydrolase activity;hydrolase activity, acting on acid anhydrides;…			Translation, ribosomal structure and biogenesis	Cytoplasmic	DHB_500ug_2h;AG_2mg_15min;AG_500ug_15min;TFA_500ug_15min	R1 AG_500ug_15min (F1;F2;F3;F4;F5;F6;F7;F8);R1 DHB_500ug_2h (F1);R2 AG_2mg_15min (F5;F7;F8);R2 AG_500ug_15min (F1;F2;F3;F5;F6;F7);R2 TFA_500ug_15min (F1;F4;F7;F8)							+			+	+
ABYAL0308-T139	ABYAL0308	T139	l10p;rplJ	50S ribosomal subunit protein L10	ABO10755.2	A1S_0285	V5VIV0;S3T124;N9KJ85;D0CB19;B7I358;B7H1K0;B2I1Y9;B0VLZ8;B0VDG4;A3M1G1;A0A836M3I3;A0A829RCH9;A0A829K730;A0A828STC6;A0A7U4BK04;A0A654L1J1;A0A5K6CVE9;A0A5K1MNF5;A0A385ERB2;A0A158LQX7;A0A0J1A7I4;A0A0E1Q187;A0A062IQB7;A0A009SD93;A0A009QC11;A0A009IAH4;A0A009H0Y3		DVSVIANLPNQEKALTMLASVLQAPISKLGR	ALTMLASVLQAPISK			A2(a-Acetyl);K8(e-Acetyl)										A1S_0285	E	IPR001790;IPR001790;IPR001790;IPR043141;IPR022973;IPR002363;IPR043141	Ribosomal protein L10P;Ribosomal protein L10P;Ribosomal protein L10P;Ribosomal protein L10-like domain superfamily;Ribosomal protein L10;Ribosomal protein L10, eubacterial, conserved site;Ribosomal protein L10-like domain superfamily	39S RIBOSOMAL PROTEIN L10, MITOCHONDRIAL;39S RIBOSOMAL PROTEIN L10, MITOCHONDRIAL;Ribosomal_L10;Ribosomal protein L10;-;50S ribosomal protein L10 [rplJ].;Ribosomal protein L10 signature.;Ribosomal protein L10-like	Ribosome	translation;peptide metabolic process;nitrogen compound metabolic process;biological_process;metabolic process;biosynthetic process;macromolecule biosynthetic process;cellular process;gene expression;protein metabolic process;cellular nitrogen compound metabolic process;cellular macromolecule biosynthetic process;peptide biosynthetic process;macromolecule metabolic process;cellular amide metaboli…	large ribosomal subunit;cellular_component;intracellular anatomical structure;ribosome;protein-containing complex;organelle;non-membrane-bounded organelle;intracellular organelle;intracellular non-membrane-bounded organelle;ribosomal subunit;cellular anatomical entity;ribonucleoprotein complex	structural constituent of ribosome;molecular_function;structural molecule activity;large ribosomal subunit rRNA binding;nucleic acid binding;RNA binding;binding;rRNA binding;organic cyclic compound binding;heterocyclic compound binding			Translation, ribosomal structure and biogenesis	Cytoplasmic	DHB_500ug_15min;DHB_500ug_30min	R1 DHB_500ug_15min (F4;F9);R1 DHB_500ug_30min (F8)	+			+
ABYAL0309-T4	ABYAL0309	T4	l7p;rplL	50S ribosomal subunit protein L12	ABO10756.1	A1S_0286	V5VHN5;S3THN0;N9KCN8;D0CB18;B7H1J9;B2I1Z0;B0VLZ7;B0VDG3;A3M1G2;A0A836M3S1;A0A836LS62;A0A829RFG3;A0A829K889;A0A828SV31;A0A7U4F5X2;A0A654KWI7;A0A5K6CV24;A0A5K1MML9;A0A385ER92;A0A158LML6;A0A0J1A7X7;A0A0E1PXJ3;A0A062SNS2;A0A062L0S1;A0A062IZP9;A0A013SRT0;A0A009SXS5;A0A009QK57;A0A009HWQ3;A0A009G298		____________MALTNEEILNAVAEKTVLE	ALTNEEILNAVAEK			A2(a-Acetyl)										A1S_0285	E	IPR013823;IPR014719;IPR000206;IPR036235;IPR000206;IPR008932;IPR000206;IPR036235;IPR000206;IPR014719	Ribosomal protein L7/L12, C-terminal;Ribosomal protein L7/L12, C-terminal/adaptor protein ClpS-like;Ribosomal protein L7/L12;Ribosomal protein L7/L12, oligomerisation domain superfamily;Ribosomal protein L7/L12;Ribosomal protein L7/L12, oligomerisation;Ribosomal protein L7/L12;Ribosomal protein L7/L12, oligomerisation domain superfamily;Ribosomal protein L7/L12;Ribosomal protein L7/L12, C-termina…	Ribosomal protein L7/L12 C-terminal domain;-;Ribosomal_L7_L12;Ribosomal protein L7/12, oligomerisation (N-terminal) domain;50S ribosomal protein L7/L12 [rplL].;Ribosomal protein L7/L12 dimerisation domain;39S RIBOSOMAL PROTEIN L12;Single helix bin;L12: ribosomal protein bL12;ClpS-like;50S RIBOSOMAL PROTEIN L12-1, CHLOROPLASTIC-RELATED	Ribosome	translation;peptide metabolic process;nitrogen compound metabolic process;biological_process;metabolic process;biosynthetic process;macromolecule biosynthetic process;cellular process;gene expression;protein metabolic process;cellular nitrogen compound metabolic process;cellular macromolecule biosynthetic process;peptide biosynthetic process;macromolecule metabolic process;cellular amide metaboli…	ribosome;cellular_component;intracellular anatomical structure;organelle;non-membrane-bounded organelle;intracellular organelle;intracellular non-membrane-bounded organelle;cellular anatomical entity;ribonucleoprotein complex;protein-containing complex	structural constituent of ribosome;molecular_function;structural molecule activity			Translation, ribosomal structure and biogenesis	Cytoplasmic	DHB_500ug_15min	R1 DHB_500ug_15min (F7;F8;F16)	+
ABYAL0310-S768	ABYAL0310	S768	rpoB	RNA polymerase subunit beta	ABO10757.2	A1S_0287	A3M1G3		GEAGVDIYNLIKYTRSNQNTCINQNVIVNLG	SNQNTCINQNVIVNLGDK													A1S_0287	E	IPR010243;IPR042107;IPR015712;IPR007120;IPR007645;IPR007644;IPR007121;IPR010243;IPR015712;IPR007641;IPR014724;IPR037034;IPR037033;IPR007642;IPR007642;IPR019462	DNA-directed RNA polymerase beta subunit, bacterial-type;DNA-directed RNA polymerase, beta subunit, external 1 domain superfamily;DNA-directed RNA polymerase, subunit 2;DNA-directed RNA polymerase, subunit 2, hybrid-binding domain;RNA polymerase Rpb2, domain 3;RNA polymerase, beta subunit, protrusion;RNA polymerase, beta subunit, conserved site;DNA-directed RNA polymerase beta subunit, bacterial-…	DNA-directed RNA polymerase subunit beta [rpoB].;-;DNA-DIRECTED RNA POLYMERASE I SUBUNIT 2;RNA polymerase Rpb2, domain 6;RNA polymerase alpha subunit dimerisation domain;RNA polymerase Rpb2, domain 3;RNA polymerase beta subunit;-;RNA polymerases beta chain signature.;rpoB: DNA-directed RNA polymerase, beta subunit;RNA_pol_B_RPB2;RNA polymerase Rpb2, domain 7;-;RNA polymerase Rpb2, domain 2;-;beta…	RNA polymerase	transcription, DNA-templated;nucleobase-containing compound metabolic process;cellular aromatic compound metabolic process;nitrogen compound metabolic process;biological_process;metabolic process;biosynthetic process;macromolecule biosynthetic process;cellular process;gene expression;RNA metabolic process;heterocycle biosynthetic process;aromatic compound biosynthetic process;RNA biosynthetic pro…	DNA-directed RNA polymerase complex;cellular_component;RNA polymerase complex;protein-containing complex;transferase complex, transferring phosphorus-containing groups;intracellular protein-containing complex;catalytic complex;transferase complex	DNA binding;molecular_function;nucleic acid binding;binding;organic cyclic compound binding;heterocyclic compound binding;DNA-directed 5'-3' RNA polymerase activity;catalytic activity;transferase activity;transferase activity, transferring phosphorus-containing groups;nucleotidyltransferase activity;5'-3' RNA polymerase activity;RNA polymerase activity;catalytic activity, acting on RNA;catalytic …			Transcription	Cytoplasmic	AG_500ug_15min	R1 AG_500ug_15min (F4);R2 AG_500ug_15min (F2;F5;F6;F8)										+	+
ABYAL0310-T572	ABYAL0310	T572	rpoB	RNA polymerase subunit beta	ABO10757.2	A1S_0287	A3M1G3		RDVHQTHYGRVCPIETPEGPNIGLINSLSVY	VCPIETPEGPNIGLINSLSVYAK													A1S_0287	E	IPR010243;IPR042107;IPR015712;IPR007120;IPR007645;IPR007644;IPR007121;IPR010243;IPR015712;IPR007641;IPR014724;IPR037034;IPR037033;IPR007642;IPR007642;IPR019462	DNA-directed RNA polymerase beta subunit, bacterial-type;DNA-directed RNA polymerase, beta subunit, external 1 domain superfamily;DNA-directed RNA polymerase, subunit 2;DNA-directed RNA polymerase, subunit 2, hybrid-binding domain;RNA polymerase Rpb2, domain 3;RNA polymerase, beta subunit, protrusion;RNA polymerase, beta subunit, conserved site;DNA-directed RNA polymerase beta subunit, bacterial-…	DNA-directed RNA polymerase subunit beta [rpoB].;-;DNA-DIRECTED RNA POLYMERASE I SUBUNIT 2;RNA polymerase Rpb2, domain 6;RNA polymerase alpha subunit dimerisation domain;RNA polymerase Rpb2, domain 3;RNA polymerase beta subunit;-;RNA polymerases beta chain signature.;rpoB: DNA-directed RNA polymerase, beta subunit;RNA_pol_B_RPB2;RNA polymerase Rpb2, domain 7;-;RNA polymerase Rpb2, domain 2;-;beta…	RNA polymerase	transcription, DNA-templated;nucleobase-containing compound metabolic process;cellular aromatic compound metabolic process;nitrogen compound metabolic process;biological_process;metabolic process;biosynthetic process;macromolecule biosynthetic process;cellular process;gene expression;RNA metabolic process;heterocycle biosynthetic process;aromatic compound biosynthetic process;RNA biosynthetic pro…	DNA-directed RNA polymerase complex;cellular_component;RNA polymerase complex;protein-containing complex;transferase complex, transferring phosphorus-containing groups;intracellular protein-containing complex;catalytic complex;transferase complex	DNA binding;molecular_function;nucleic acid binding;binding;organic cyclic compound binding;heterocyclic compound binding;DNA-directed 5'-3' RNA polymerase activity;catalytic activity;transferase activity;transferase activity, transferring phosphorus-containing groups;nucleotidyltransferase activity;5'-3' RNA polymerase activity;RNA polymerase activity;catalytic activity, acting on RNA;catalytic …			Transcription	Cytoplasmic	AG_500ug_15min	R1 AG_500ug_15min (F4)										+
ABYAL0310-T772	ABYAL0310	T772	rpoB	RNA polymerase subunit beta	ABO10757.2	A1S_0287	A3M1G3		VDIYNLIKYTRSNQNTCINQNVIVNLGDKVA	SNQNTCINQNVIVNLGDKVARGDILADGPSTDMGELALGQNMR													A1S_0287	E	IPR010243;IPR042107;IPR015712;IPR007120;IPR007645;IPR007644;IPR007121;IPR010243;IPR015712;IPR007641;IPR014724;IPR037034;IPR037033;IPR007642;IPR007642;IPR019462	DNA-directed RNA polymerase beta subunit, bacterial-type;DNA-directed RNA polymerase, beta subunit, external 1 domain superfamily;DNA-directed RNA polymerase, subunit 2;DNA-directed RNA polymerase, subunit 2, hybrid-binding domain;RNA polymerase Rpb2, domain 3;RNA polymerase, beta subunit, protrusion;RNA polymerase, beta subunit, conserved site;DNA-directed RNA polymerase beta subunit, bacterial-…	DNA-directed RNA polymerase subunit beta [rpoB].;-;DNA-DIRECTED RNA POLYMERASE I SUBUNIT 2;RNA polymerase Rpb2, domain 6;RNA polymerase alpha subunit dimerisation domain;RNA polymerase Rpb2, domain 3;RNA polymerase beta subunit;-;RNA polymerases beta chain signature.;rpoB: DNA-directed RNA polymerase, beta subunit;RNA_pol_B_RPB2;RNA polymerase Rpb2, domain 7;-;RNA polymerase Rpb2, domain 2;-;beta…	RNA polymerase	transcription, DNA-templated;nucleobase-containing compound metabolic process;cellular aromatic compound metabolic process;nitrogen compound metabolic process;biological_process;metabolic process;biosynthetic process;macromolecule biosynthetic process;cellular process;gene expression;RNA metabolic process;heterocycle biosynthetic process;aromatic compound biosynthetic process;RNA biosynthetic pro…	DNA-directed RNA polymerase complex;cellular_component;RNA polymerase complex;protein-containing complex;transferase complex, transferring phosphorus-containing groups;intracellular protein-containing complex;catalytic complex;transferase complex	DNA binding;molecular_function;nucleic acid binding;binding;organic cyclic compound binding;heterocyclic compound binding;DNA-directed 5'-3' RNA polymerase activity;catalytic activity;transferase activity;transferase activity, transferring phosphorus-containing groups;nucleotidyltransferase activity;5'-3' RNA polymerase activity;RNA polymerase activity;catalytic activity, acting on RNA;catalytic …			Transcription	Cytoplasmic	DHB_500ug_15min	R2 DHB_500ug_15min (F1)		+
ABYAL0311-T773	ABYAL0311	T773	rpoC	RNA polymerase subunit beta'	ABO10758.2	A1S_0288	S3T2M3;N9J3W0;D0CB16;B2I1Z2;B0VDH9;A3M1G4;A0A836M3A4;A0A7U4DFC3;A0A654KVV0;A0A158LQE2;A0A0J1A7Y5;A0A0E1PW04;A0A062IWZ8;A0A059ZHD8;A0A009TB29;A0A009PZ01;A0A009IUA1;A0A009G5P4		SIIETPIKANFREGLTVLQYFISTHGARKGL	EGLTVLQYFISTHGAR	beta and beta' interface	INTERFACE	K10(e-Acetyl);K55(e-Acetyl);K65(e-Acetyl);K79(e-Acetyl)	K238(Trimethyl);K1259(Trimethyl)		D704(Phosphoryl);S707(Phosphoryl);S984(Phosphoryl);T709(Phosphoryl);Y708(Phosphoryl)	S37(Phosphoryl)	S37(Phosphoryl)					A1S_0287	E	IPR000722;IPR000722;IPR006592;IPR007081;IPR007066;IPR012754;IPR044893;IPR038120;IPR042102;IPR012754;IPR007083;IPR007080;IPR045867	RNA polymerase, alpha subunit;RNA polymerase, alpha subunit;RNA polymerase, N-terminal;RNA polymerase Rpb1, domain 5;RNA polymerase Rpb1, domain 3;DNA-directed RNA polymerase, subunit beta-prime, bacterial type;RNA polymerase Rpb1, clamp domain superfamily;RNA polymerase Rpb1, funnel domain superfamily;RNA polymerase Rpb1, domain 3 superfamily;DNA-directed RNA polymerase, subunit beta-prime, bact…	-;-;RNA polymerase Rpb1, domain 2;rpolaneu7;RNA polymerase Rpb1, domain 5;-;-;RNAP_beta'_N;RNAP_beta'_C;-;RNA polymerase Rpb1, domain 3;DNA-directed RNA polymerase subunit beta' [rpoC].;RNA polymerase II, clamp domain;-;RNA polymerase Rpb1, domain 3;DNA-DIRECTED RNA POLYMERASE SUBUNIT BETA';beta and beta-prime subunits of DNA dependent RNA-polymerase;rpoC_TIGR: DNA-directed RNA polymerase, beta' …	RNA polymerase	transcription, DNA-templated;nucleobase-containing compound metabolic process;cellular aromatic compound metabolic process;nitrogen compound metabolic process;biological_process;metabolic process;biosynthetic process;macromolecule biosynthetic process;cellular process;gene expression;RNA metabolic process;heterocycle biosynthetic process;aromatic compound biosynthetic process;RNA biosynthetic pro…	DNA-directed RNA polymerase complex;cellular_component;RNA polymerase complex;protein-containing complex;transferase complex, transferring phosphorus-containing groups;intracellular protein-containing complex;catalytic complex;transferase complex	magnesium ion binding;molecular_function;binding;ion binding;cation binding;metal ion binding;DNA binding;nucleic acid binding;organic cyclic compound binding;heterocyclic compound binding;DNA-directed 5'-3' RNA polymerase activity;catalytic activity;transferase activity;transferase activity, transferring phosphorus-containing groups;nucleotidyltransferase activity;5'-3' RNA polymerase activity;R…			Transcription	Cytoplasmic	DHB_500ug_15min	R1 DHB_500ug_15min (F7)	+
ABYAL0311-T815-T821-S822-T828	ABYAL0311	T815;T821;S822;T828	rpoC	RNA polymerase subunit beta'	ABO10758.2	A1S_0288	S3T2M3;N9J3W0;D0CB16;B2I1Z2;B0VDH9;A3M1G4;A0A836M3A4;A0A7U4DFC3;A0A654KVV0;A0A158LQE2;A0A0J1A7Y5;A0A0E1PW04;A0A062IWZ8;A0A059ZHD8;A0A009TB29;A0A009PZ01;A0A009IUA1;A0A009G5P4	Ambiguous sites	VDVAQDLVITEPDCGTSGGLVMTPFIQGGDV;DVAQDLVITEPDCGTSGGLVMTPFIQGGDVI;VITEPDCGTSGGLVMTPFIQGGDVIEPLRDR;YLTRRLVDVAQDLVITEPDCGTSGGLVMTPF	LVDVAQDLVITEPDCGTSGGLVMTPFIQGGDVIEPLRDR;LVDVAQDLVITEPDCGTSGGLVMTPFIQGGDVIEPLR			K10(e-Acetyl);K55(e-Acetyl);K65(e-Acetyl);K79(e-Acetyl)	K238(Trimethyl);K1259(Trimethyl)		D704(Phosphoryl);S707(Phosphoryl);S984(Phosphoryl);T709(Phosphoryl);Y708(Phosphoryl)	S37(Phosphoryl)	S37(Phosphoryl)					A1S_0287	E	IPR000722;IPR000722;IPR006592;IPR007081;IPR007066;IPR012754;IPR044893;IPR038120;IPR042102;IPR012754;IPR007083;IPR007080;IPR045867	RNA polymerase, alpha subunit;RNA polymerase, alpha subunit;RNA polymerase, N-terminal;RNA polymerase Rpb1, domain 5;RNA polymerase Rpb1, domain 3;DNA-directed RNA polymerase, subunit beta-prime, bacterial type;RNA polymerase Rpb1, clamp domain superfamily;RNA polymerase Rpb1, funnel domain superfamily;RNA polymerase Rpb1, domain 3 superfamily;DNA-directed RNA polymerase, subunit beta-prime, bact…	-;-;RNA polymerase Rpb1, domain 2;rpolaneu7;RNA polymerase Rpb1, domain 5;-;-;RNAP_beta'_N;RNAP_beta'_C;-;RNA polymerase Rpb1, domain 3;DNA-directed RNA polymerase subunit beta' [rpoC].;RNA polymerase II, clamp domain;-;RNA polymerase Rpb1, domain 3;DNA-DIRECTED RNA POLYMERASE SUBUNIT BETA';beta and beta-prime subunits of DNA dependent RNA-polymerase;rpoC_TIGR: DNA-directed RNA polymerase, beta' …	RNA polymerase	transcription, DNA-templated;nucleobase-containing compound metabolic process;cellular aromatic compound metabolic process;nitrogen compound metabolic process;biological_process;metabolic process;biosynthetic process;macromolecule biosynthetic process;cellular process;gene expression;RNA metabolic process;heterocycle biosynthetic process;aromatic compound biosynthetic process;RNA biosynthetic pro…	DNA-directed RNA polymerase complex;cellular_component;RNA polymerase complex;protein-containing complex;transferase complex, transferring phosphorus-containing groups;intracellular protein-containing complex;catalytic complex;transferase complex	magnesium ion binding;molecular_function;binding;ion binding;cation binding;metal ion binding;DNA binding;nucleic acid binding;organic cyclic compound binding;heterocyclic compound binding;DNA-directed 5'-3' RNA polymerase activity;catalytic activity;transferase activity;transferase activity, transferring phosphorus-containing groups;nucleotidyltransferase activity;5'-3' RNA polymerase activity;R…			Transcription	Cytoplasmic	AG_2mg_15min;TFA_2mg_15min	R1 AG_2mg_15min (F4);R1 TFA_2mg_15min (F8)												+
ABYAL0320-S232	ABYAL0320	S232	htpG	fragment of chaperone protein HtpG (part 2)			A0A7Z1WJF5		KAKTKEVRVTTRLVDSPACLVTSEGELSPQL	VTTRLVDSPACLVTSEGELSPQLIR;LVDSPACLVTSEGELSPQLIR															IPR020568;IPR001404;IPR037196;IPR037196	Ribosomal protein S5 domain 2-type fold;Heat shock protein Hsp90 family;HSP90, C-terminal domain;HSP90, C-terminal domain	Ribosomal protein S5 domain 2-like;ENDOPLASMIN;Hsp90 protein;HSP90 C-terminal domain;-;HEAT SHOCK PROTEIN 90 FAMILY MEMBER;-;-			cytoplasm;cellular_component;intracellular anatomical structure;cellular anatomical entity	ATP binding;nucleotide binding;molecular_function;binding;purine nucleotide binding;adenyl nucleotide binding;ribonucleotide binding;purine ribonucleotide binding;adenyl ribonucleotide binding;purine ribonucleoside triphosphate binding;small molecule binding;ion binding;anion binding;organic cyclic compound binding;carbohydrate derivative binding;nucleoside phosphate binding;heterocyclic compound…			Posttranslational modification, protein turnover, chaperones	Cytoplasmic	DHB_500ug_15min;AG_500ug_15min	R1 AG_500ug_15min (F4);R2 AG_500ug_15min (F8);R2 DHB_500ug_15min (F3)		+								+	+
ABYAL0330-S273	ABYAL0330	S273	fadA	3-ketoacyl-CoA thiolase	ABO10773.2	A1S_0305	A3M1H9;A0A1E3M8C8		ERAQALGLKPRAVIRSMAVAGCDAAIMGYGP	SMAVAGCDAAIMGYGPVPATQK			K227(e-Acetyl)											NE	IPR002155;IPR002155;IPR020617;IPR016039;IPR002155;IPR020616;IPR016039;IPR016039;IPR020610;IPR012805;IPR020613;IPR012805;IPR020615;IPR016039	Thiolase;Thiolase;Thiolase, C-terminal;Thiolase-like;Thiolase;Thiolase, N-terminal;Thiolase-like;Thiolase-like;Thiolase, active site;Acetyl-CoA C-acyltransferase FadA;Thiolase, conserved site;Acetyl-CoA C-acyltransferase FadA;Thiolase, acyl-enzyme intermediate active site;Thiolase-like	AcCoA-C-Actrans: acetyl-CoA C-acyltransferase;Ac-CoA_Ac_transf;Thiolase, C-terminal domain;-;3-KETOACYL-COA THIOLASE, PEROXISOMAL;thiolase;Thiolase, N-terminal domain;Thiolase-like;3-KETOACYL-COA THIOLASE FADA;Thiolases active site.;fadA: acetyl-CoA C-acyltransferase FadA;Thiolases signature 2.;3-ketoacyl-CoA thiolase [fadA].;Thiolases acyl-enzyme intermediate signature.	Fatty acid degradation;Valine, leucine and isoleucine degradation;Benzoate degradation;alpha-Linolenic acid metabolism;Pinene, camphor and geraniol degradation;Metabolic pathways;Biosynthesis of secondary metabolites;Microbial metabolism in diverse environments;Fatty acid metabolism	fatty acid beta-oxidation;organic acid metabolic process;lipid metabolic process;fatty acid metabolic process;biological_process;metabolic process;catabolic process;fatty acid catabolic process;cellular process;lipid catabolic process;organic acid catabolic process;fatty acid oxidation;carboxylic acid metabolic process;lipid modification;monocarboxylic acid metabolic process;lipid oxidation;oxoac…	cytoplasm;cellular_component;intracellular anatomical structure;cellular anatomical entity	acetyl-CoA C-acyltransferase activity;molecular_function;catalytic activity;C-acyltransferase activity;transferase activity;acyltransferase activity;acyltransferase activity, transferring groups other than amino-acyl groups			Lipid transport and metabolism	Cytoplasmic	AG_500ug_15min	R2 AG_500ug_15min (F1)											+
ABYAL0330-Y329	ABYAL0330	Y329	fadA	3-ketoacyl-CoA thiolase	ABO10773.2	A1S_0305	A3M1H9;A0A1E3M8C8		AFAAQGLSVLKGLGLYDKQDIVNLNGGAIAL	GLGLYDKQDIVNLNGGAIALGHPLGCSGAR			K227(e-Acetyl)											NE	IPR002155;IPR002155;IPR020617;IPR016039;IPR002155;IPR020616;IPR016039;IPR016039;IPR020610;IPR012805;IPR020613;IPR012805;IPR020615;IPR016039	Thiolase;Thiolase;Thiolase, C-terminal;Thiolase-like;Thiolase;Thiolase, N-terminal;Thiolase-like;Thiolase-like;Thiolase, active site;Acetyl-CoA C-acyltransferase FadA;Thiolase, conserved site;Acetyl-CoA C-acyltransferase FadA;Thiolase, acyl-enzyme intermediate active site;Thiolase-like	AcCoA-C-Actrans: acetyl-CoA C-acyltransferase;Ac-CoA_Ac_transf;Thiolase, C-terminal domain;-;3-KETOACYL-COA THIOLASE, PEROXISOMAL;thiolase;Thiolase, N-terminal domain;Thiolase-like;3-KETOACYL-COA THIOLASE FADA;Thiolases active site.;fadA: acetyl-CoA C-acyltransferase FadA;Thiolases signature 2.;3-ketoacyl-CoA thiolase [fadA].;Thiolases acyl-enzyme intermediate signature.	Fatty acid degradation;Valine, leucine and isoleucine degradation;Benzoate degradation;alpha-Linolenic acid metabolism;Pinene, camphor and geraniol degradation;Metabolic pathways;Biosynthesis of secondary metabolites;Microbial metabolism in diverse environments;Fatty acid metabolism	fatty acid beta-oxidation;organic acid metabolic process;lipid metabolic process;fatty acid metabolic process;biological_process;metabolic process;catabolic process;fatty acid catabolic process;cellular process;lipid catabolic process;organic acid catabolic process;fatty acid oxidation;carboxylic acid metabolic process;lipid modification;monocarboxylic acid metabolic process;lipid oxidation;oxoac…	cytoplasm;cellular_component;intracellular anatomical structure;cellular anatomical entity	acetyl-CoA C-acyltransferase activity;molecular_function;catalytic activity;C-acyltransferase activity;transferase activity;acyltransferase activity;acyltransferase activity, transferring groups other than amino-acyl groups			Lipid transport and metabolism	Cytoplasmic	TFA_500ug_15min	R2 TFA_500ug_15min (F8)
ABYAL0331-T322	ABYAL0331	T322	fadB	fragment of dodecenoyl-CoA delta-isomerase, enoyl-CoA hydratase, 3-hydroxybutyryl-CoA epimerase, 3-hydroxyacyl-CoA dehydrogenase (part 2)			B2I2J9;S3T5Y5;D0CAZ9;A0A829K551;A0A828SS81;A0A7U4BKP3;A0A654KWK4;A0A5K1MMN9;A0A385ERD2;A0A0E1PXE7;A0A059ZGT0;A0A009SXR4		EAIATTVVLAQKMGKTPIVVNDCPGFLVNRV	TPIVVNDCPGFLVNR			K203(e-Acetyl);K430(e-Acetyl);K52(e-Acetyl);K77(e-Acetyl)	K77(Trimethyl)		D429(Phosphoryl);Y424(Phosphoryl)	S363(Phosphoryl)	S363(Phosphoryl)	T322(Phosphoryl)						IPR006176;IPR008927;IPR029045;IPR006180;IPR008927;IPR006108;IPR036291	3-hydroxyacyl-CoA dehydrogenase, NAD binding;6-phosphogluconate dehydrogenase-like, C-terminal domain superfamily;ClpP/crotonase-like domain superfamily;3-hydroxyacyl-CoA dehydrogenase, conserved site;6-phosphogluconate dehydrogenase-like, C-terminal domain superfamily;3-hydroxyacyl-CoA dehydrogenase, C-terminal;NAD(P)-binding domain superfamily	3-hydroxyacyl-CoA dehydrogenase, NAD binding domain;-;6-phosphogluconate dehydrogenase C-terminal domain-like;TRIFUNCTIONAL ENZYME SUBUNIT ALPHA, MITOCHONDRIAL;ClpP/crotonase;3-hydroxyacyl-CoA dehydrogenase signature.;-;3-hydroxyacyl-CoA dehydrogenase, C-terminal domain;-;NAD(P)-binding Rossmann-fold domains;TRIFUNCTIONAL ENZYME SUBUNIT ALPHA		fatty acid beta-oxidation;organic acid metabolic process;lipid metabolic process;fatty acid metabolic process;biological_process;metabolic process;catabolic process;fatty acid catabolic process;cellular process;lipid catabolic process;organic acid catabolic process;fatty acid oxidation;carboxylic acid metabolic process;lipid modification;monocarboxylic acid metabolic process;lipid oxidation;oxoac…	fatty acid beta-oxidation multienzyme complex;cellular_component;protein-containing complex	3-hydroxyacyl-CoA dehydrogenase activity;molecular_function;catalytic activity;oxidoreductase activity;oxidoreductase activity, acting on CH-OH group of donors;oxidoreductase activity, acting on the CH-OH group of donors, NAD or NADP as acceptor;delta(3)-delta(2)-enoyl-CoA isomerase activity;isomerase activity;intramolecular oxidoreductase activity;intramolecular oxidoreductase activity, transpos…			Lipid transport and metabolism	Cytoplasmic	DHB_500ug_15min;AG_500ug_15min;TFA_500ug_15min	R1 AG_500ug_15min (F2;F4;F5;F6;F8);R1 TFA_500ug_15min (F6;F7;F8);R2 AG_500ug_15min (F1;F3;F4;F6;F7);R2 DHB_500ug_15min (F9);R2 TFA_500ug_15min (F8)		+								+	+
ABYAL0331-T474	ABYAL0331	T474	fadB	fragment of dodecenoyl-CoA delta-isomerase, enoyl-CoA hydratase, 3-hydroxybutyryl-CoA epimerase, 3-hydroxyacyl-CoA dehydrogenase (part 2)			B2I2J9;S3T5Y5;D0CAZ9;A0A829K551;A0A828SS81;A0A7U4BKP3;A0A654KWK4;A0A5K1MMN9;A0A385ERD2;A0A0E1PXE7;A0A059ZGT0;A0A009SXR4		NQEIIDRMMLALCNETVRCLEDNIVATASEA	MMLALCNETVRCLEDNIVATASEADMAMIMGIGFPPFR			K203(e-Acetyl);K430(e-Acetyl);K52(e-Acetyl);K77(e-Acetyl)	K77(Trimethyl)		D429(Phosphoryl);Y424(Phosphoryl)	S363(Phosphoryl)	S363(Phosphoryl)	T322(Phosphoryl)						IPR006176;IPR008927;IPR029045;IPR006180;IPR008927;IPR006108;IPR036291	3-hydroxyacyl-CoA dehydrogenase, NAD binding;6-phosphogluconate dehydrogenase-like, C-terminal domain superfamily;ClpP/crotonase-like domain superfamily;3-hydroxyacyl-CoA dehydrogenase, conserved site;6-phosphogluconate dehydrogenase-like, C-terminal domain superfamily;3-hydroxyacyl-CoA dehydrogenase, C-terminal;NAD(P)-binding domain superfamily	3-hydroxyacyl-CoA dehydrogenase, NAD binding domain;-;6-phosphogluconate dehydrogenase C-terminal domain-like;TRIFUNCTIONAL ENZYME SUBUNIT ALPHA, MITOCHONDRIAL;ClpP/crotonase;3-hydroxyacyl-CoA dehydrogenase signature.;-;3-hydroxyacyl-CoA dehydrogenase, C-terminal domain;-;NAD(P)-binding Rossmann-fold domains;TRIFUNCTIONAL ENZYME SUBUNIT ALPHA		fatty acid beta-oxidation;organic acid metabolic process;lipid metabolic process;fatty acid metabolic process;biological_process;metabolic process;catabolic process;fatty acid catabolic process;cellular process;lipid catabolic process;organic acid catabolic process;fatty acid oxidation;carboxylic acid metabolic process;lipid modification;monocarboxylic acid metabolic process;lipid oxidation;oxoac…	fatty acid beta-oxidation multienzyme complex;cellular_component;protein-containing complex	3-hydroxyacyl-CoA dehydrogenase activity;molecular_function;catalytic activity;oxidoreductase activity;oxidoreductase activity, acting on CH-OH group of donors;oxidoreductase activity, acting on the CH-OH group of donors, NAD or NADP as acceptor;delta(3)-delta(2)-enoyl-CoA isomerase activity;isomerase activity;intramolecular oxidoreductase activity;intramolecular oxidoreductase activity, transpos…			Lipid transport and metabolism	Cytoplasmic	AG_2mg_15min	R1 AG_2mg_15min (F7)												+
ABYAL0331-T485	ABYAL0331	T485	fadB	fragment of dodecenoyl-CoA delta-isomerase, enoyl-CoA hydratase, 3-hydroxybutyryl-CoA epimerase, 3-hydroxyacyl-CoA dehydrogenase (part 2)			B2I2J9;S3T5Y5;D0CAZ9;A0A829K551;A0A828SS81;A0A7U4BKP3;A0A654KWK4;A0A5K1MMN9;A0A385ERD2;A0A0E1PXE7;A0A059ZGT0;A0A009SXR4		LCNETVRCLEDNIVATASEADMAMIMGIGFP	MMLALCNETVRCLEDNIVATASEADMAMIMGIGFPPFR			K203(e-Acetyl);K430(e-Acetyl);K52(e-Acetyl);K77(e-Acetyl)	K77(Trimethyl)		D429(Phosphoryl);Y424(Phosphoryl)	S363(Phosphoryl)	S363(Phosphoryl)	T322(Phosphoryl)						IPR006176;IPR008927;IPR029045;IPR006180;IPR008927;IPR006108;IPR036291	3-hydroxyacyl-CoA dehydrogenase, NAD binding;6-phosphogluconate dehydrogenase-like, C-terminal domain superfamily;ClpP/crotonase-like domain superfamily;3-hydroxyacyl-CoA dehydrogenase, conserved site;6-phosphogluconate dehydrogenase-like, C-terminal domain superfamily;3-hydroxyacyl-CoA dehydrogenase, C-terminal;NAD(P)-binding domain superfamily	3-hydroxyacyl-CoA dehydrogenase, NAD binding domain;-;6-phosphogluconate dehydrogenase C-terminal domain-like;TRIFUNCTIONAL ENZYME SUBUNIT ALPHA, MITOCHONDRIAL;ClpP/crotonase;3-hydroxyacyl-CoA dehydrogenase signature.;-;3-hydroxyacyl-CoA dehydrogenase, C-terminal domain;-;NAD(P)-binding Rossmann-fold domains;TRIFUNCTIONAL ENZYME SUBUNIT ALPHA		fatty acid beta-oxidation;organic acid metabolic process;lipid metabolic process;fatty acid metabolic process;biological_process;metabolic process;catabolic process;fatty acid catabolic process;cellular process;lipid catabolic process;organic acid catabolic process;fatty acid oxidation;carboxylic acid metabolic process;lipid modification;monocarboxylic acid metabolic process;lipid oxidation;oxoac…	fatty acid beta-oxidation multienzyme complex;cellular_component;protein-containing complex	3-hydroxyacyl-CoA dehydrogenase activity;molecular_function;catalytic activity;oxidoreductase activity;oxidoreductase activity, acting on CH-OH group of donors;oxidoreductase activity, acting on the CH-OH group of donors, NAD or NADP as acceptor;delta(3)-delta(2)-enoyl-CoA isomerase activity;isomerase activity;intramolecular oxidoreductase activity;intramolecular oxidoreductase activity, transpos…			Lipid transport and metabolism	Cytoplasmic	AG_2mg_15min	R1 AG_2mg_15min (F7)												+
ABYAL0331-T513	ABYAL0331	T513	fadB	fragment of dodecenoyl-CoA delta-isomerase, enoyl-CoA hydratase, 3-hydroxybutyryl-CoA epimerase, 3-hydroxyacyl-CoA dehydrogenase (part 2)			B2I2J9;S3T5Y5;D0CAZ9;A0A829K551;A0A828SS81;A0A7U4BKP3;A0A654KWK4;A0A5K1MMN9;A0A385ERD2;A0A0E1PXE7;A0A059ZGT0;A0A009SXR4		GFPPFRGGPCRYIDQTGVAEYVALCDKYAHL	YIDQTGVAEYVALCDKYAHLGK			K203(e-Acetyl);K430(e-Acetyl);K52(e-Acetyl);K77(e-Acetyl)	K77(Trimethyl)		D429(Phosphoryl);Y424(Phosphoryl)	S363(Phosphoryl)	S363(Phosphoryl)	T322(Phosphoryl)						IPR006176;IPR008927;IPR029045;IPR006180;IPR008927;IPR006108;IPR036291	3-hydroxyacyl-CoA dehydrogenase, NAD binding;6-phosphogluconate dehydrogenase-like, C-terminal domain superfamily;ClpP/crotonase-like domain superfamily;3-hydroxyacyl-CoA dehydrogenase, conserved site;6-phosphogluconate dehydrogenase-like, C-terminal domain superfamily;3-hydroxyacyl-CoA dehydrogenase, C-terminal;NAD(P)-binding domain superfamily	3-hydroxyacyl-CoA dehydrogenase, NAD binding domain;-;6-phosphogluconate dehydrogenase C-terminal domain-like;TRIFUNCTIONAL ENZYME SUBUNIT ALPHA, MITOCHONDRIAL;ClpP/crotonase;3-hydroxyacyl-CoA dehydrogenase signature.;-;3-hydroxyacyl-CoA dehydrogenase, C-terminal domain;-;NAD(P)-binding Rossmann-fold domains;TRIFUNCTIONAL ENZYME SUBUNIT ALPHA		fatty acid beta-oxidation;organic acid metabolic process;lipid metabolic process;fatty acid metabolic process;biological_process;metabolic process;catabolic process;fatty acid catabolic process;cellular process;lipid catabolic process;organic acid catabolic process;fatty acid oxidation;carboxylic acid metabolic process;lipid modification;monocarboxylic acid metabolic process;lipid oxidation;oxoac…	fatty acid beta-oxidation multienzyme complex;cellular_component;protein-containing complex	3-hydroxyacyl-CoA dehydrogenase activity;molecular_function;catalytic activity;oxidoreductase activity;oxidoreductase activity, acting on CH-OH group of donors;oxidoreductase activity, acting on the CH-OH group of donors, NAD or NADP as acceptor;delta(3)-delta(2)-enoyl-CoA isomerase activity;isomerase activity;intramolecular oxidoreductase activity;intramolecular oxidoreductase activity, transpos…			Lipid transport and metabolism	Cytoplasmic	AG_500ug_15min	R1 AG_500ug_15min (F5;F6);R2 AG_500ug_15min (F1;F5;F6;F8)										+	+
ABYAL0351-T96	ABYAL0351	T96	ppnP	Pyrimidine/purine nucleoside phosphorylase	ABO10787.2	A1S_0323	V5VH09;S3T0X8;N9J4Q9;D0CAY2;B7H1G4;B2I2L6;B0VLV6;B0VE72;A3M1J3;A0A836M362;A0A836LR94;A0A829RFZ8;A0A829K6M0;A0A828SNL5;A0A7U4BK34;A0A7U3Y4D6;A0A654KVI5;A0A5K6CVW3;A0A5K1MRX1;A0A385ERC6;A0A158LS44;A0A0J1DEK7;A0A062SHJ7;A0A062L7Q1;A0A062IQ51;A0A009TJU1;A0A009PFC1;A0A009IRK9;A0A009H201		GQSFYVPGNSVFKIETDEVLDYVCHLEG___	IETDEVLDYVCHLEG										Y18(Phosphoryl)		Y18(Phosphoryl)		NE	IPR009664;IPR009664;IPR011051;IPR009664;IPR014710	Pyrimidine/purine nucleoside phosphorylase;Pyrimidine/purine nucleoside phosphorylase;RmlC-like cupin domain superfamily;Pyrimidine/purine nucleoside phosphorylase;RmlC-like jelly roll fold	cupin_PpnP-like;Pyrimidine/purine nucleoside phosphorylase [ppnP].;Pyrimidine/purine nucleoside phosphorylase;RmlC-like cupins;PYRIMIDINE/PURINE NUCLEOSIDE PHOSPHORYLASE;Jelly Rolls	Purine metabolism;Pyrimidine metabolism;Metabolic pathways;Biosynthesis of secondary metabolites;Nucleotide metabolism			purine-nucleoside phosphorylase activity;molecular_function;catalytic activity;transferase activity;glycosyltransferase activity;pentosyltransferase activity;uridine phosphorylase activity;thymidine phosphorylase activity;pyrimidine-nucleoside phosphorylase activity;guanosine phosphorylase activity			Function unknown	Cytoplasmic	AG_500ug_15min	R1 AG_500ug_15min (F1;F6);R2 AG_500ug_15min (F2;F6)										+	+
ABYAL0362-S243-S247	ABYAL0362	S243;S247	infB	fragment of translation initiation factor IF-2 (part 1)			A0A429MWL0	Ambiguous sites	YSNDDATATIRVIDDSPLASGLVGQAYEDSF;DATATIRVIDDSPLASGLVGQAYEDSFNQED	VIDDSPLASGLVGQAYEDSFNQEDR			K4(e-Acetyl)				T234(Phosphoryl);T61(Phosphoryl)	T234(Phosphoryl)							IPR013575;IPR000795;IPR027417;IPR015760;IPR005225;IPR009061;IPR027417;IPR009000;IPR006847;IPR000795;IPR000178	Initiation factor 2 associated domain, bacterial;Translational (tr)-type GTP-binding domain;P-loop containing nucleoside triphosphate hydrolase;Translation initiation factor IF- 2;Small GTP-binding protein domain;Putative DNA-binding domain superfamily;P-loop containing nucleoside triphosphate hydrolase;Translation protein, beta-barrel domain superfamily;Translation initiation factor IF-2, N-term…	Bacterial translation initiation factor IF-2 associated region;Translational (tr)-type guanine nucleotide-binding (G) domain profile.;consensus disorder prediction;P-loop containing nucleoside triphosphate hydrolases;TRANSLATION INITIATION FACTOR IF-2-RELATED;small_GTP: small GTP-binding protein domain;TRANSLATION INITIATION FACTOR IF-2, MITOCHONDRIAL;Putative DNA-binding domain;Translation facto…			cytoplasm;cellular_component;intracellular anatomical structure;cellular anatomical entity	translation initiation factor activity;molecular_function;nucleic acid binding;binding;translation factor activity, RNA binding;translation regulator activity;translation regulator activity, nucleic acid binding;organic cyclic compound binding;heterocyclic compound binding;GTPase activity;catalytic activity;pyrophosphatase activity;hydrolase activity;hydrolase activity, acting on acid anhydrides;…			Translation, ribosomal structure and biogenesis	Cytoplasmic	AG_500ug_15min	R1 AG_500ug_15min (F4)										+
ABYAL0388-T79	ABYAL0388	T79	rpsO	30S ribosomal subunit protein S15	ABO10820.1	A1S_0360	V5VHH3;S3T2D8;N9KDH6;D0CAU9;B7I3U0;B7H0Z2;B2I2P9;B0VLR8;B0VEA4;A3M1M6;A0A836M4X8;A0A836LUH0;A0A829RLF6;A0A829K426;A0A828SXT7;A0A7U4F650;A0A654L1S0;A0A5K6CUV2;A0A5K1MS01;A0A385ERM0;A0A158LQN0;A0A0J1A514;A0A062T2I1;A0A062LA50;A0A062ITZ0;A0A009SIB3;A0A009PYT8;A0A009IAA4;A0A009GLI9		RKLLDYLNGKDHERYTALIGALGLRR_____	DHERYTALIGALGLR			K14(e-Acetyl)											E	IPR005290;IPR000589;IPR005290;IPR000589;IPR000589;IPR000589;IPR009068;IPR005290	Ribosomal protein S15, bacterial-type;Ribosomal protein S15;Ribosomal protein S15, bacterial-type;Ribosomal protein S15;Ribosomal protein S15;Ribosomal protein S15;S15/NS1, RNA-binding;Ribosomal protein S15, bacterial-type	30S ribosomal protein S15 [rpsO].;Ribosomal protein S15;-;S15_bact: ribosomal protein uS15;Ribosomal_S15p_S13e;Ribosomal protein S15 signature.;-;Ribosomal_S15_2;37S RIBOSOMAL PROTEIN S28, MITOCHONDRIAL;S15/NS1 RNA-binding domain;RIBOSOMAL PROTEIN S15, BACTERIAL AND ORGANELLAR	Ribosome	translation;peptide metabolic process;nitrogen compound metabolic process;biological_process;metabolic process;biosynthetic process;macromolecule biosynthetic process;cellular process;gene expression;protein metabolic process;cellular nitrogen compound metabolic process;cellular macromolecule biosynthetic process;peptide biosynthetic process;macromolecule metabolic process;cellular amide metaboli…	cytoplasm;cellular_component;intracellular anatomical structure;cellular anatomical entity;ribosome;organelle;non-membrane-bounded organelle;intracellular organelle;intracellular non-membrane-bounded organelle;ribonucleoprotein complex;protein-containing complex	structural constituent of ribosome;molecular_function;structural molecule activity;rRNA binding;nucleic acid binding;RNA binding;binding;organic cyclic compound binding;heterocyclic compound binding			Translation, ribosomal structure and biogenesis	Cytoplasmic	DHB_2mg_15min	R1 DHB_2mg_15min (F4)								+
ABYAL0389-S439	ABYAL0389	S439	pnp	polynucleotide phosphorylase	ABO10821.2	A1S_0361	V5VH92;S3U6J0;N9KL21;D0CAU8;B7I3U1;B7H0Z1;B2I2Q0;B0VEA3;A3M1M7;A0A837ABF1;A0A829RLA4;A0A829JYU1;A0A7U4F5L5;A0A654KWP6;A0A5K6CV60;A0A5K1MT69;A0A385ERD6;A0A158LRH1;A0A0J1A624;A0A0E1PUS7;A0A062IQ02;A0A009TQD1;A0A009PH41;A0A009HWG2;A0A009G5V4		PYVIRIVSDITESNGSSSMASVCGASLSLMD	IVSDITESNGSSSMASVCGASLSLMDAGVPLKAPVAGIAMGLVK	active site	SUBSTRATE	S2(a-Acetyl)											NE	IPR027408;IPR015847;IPR015847;IPR036612;IPR003029;IPR012162;IPR012162;IPR020568;IPR022967;IPR012340;IPR012162;IPR020568;IPR036345;IPR015848;IPR003029;IPR004087;IPR004088;IPR036456;IPR012340;IPR036345;IPR012162;IPR027408;IPR001247;IPR001247;IPR036612	PNPase/RNase PH domain superfamily;Exoribonuclease, phosphorolytic domain 2;Exoribonuclease, phosphorolytic domain 2;K Homology domain, type 1 superfamily;S1 domain;Polyribonucleotide nucleotidyltransferase;Polyribonucleotide nucleotidyltransferase;Ribosomal protein S5 domain 2-type fold;RNA-binding domain, S1;Nucleic acid-binding, OB-fold;Polyribonucleotide nucleotidyltransferase;Ribosomal prote…	-;3' exoribonuclease family, domain 2;Eukaryotic type KH-domain (KH-domain type I);S1 RNA binding domain;S1_PNPase;PNPase_KH;RNase_PH_PNPase_1;PNPase;Type-1 KH domain profile.;POLYRIBONUCLEOTIDE NUCLEOTIDYLTRANSFERASE;Ribosomal protein S5 domain 2-like;S1_6;Nucleic acid-binding proteins;Polyribonucleotide nucleotidyltransferase [pnp].;Ribonuclease PH domain 2-like;Polyribonucleotide nucleotidyltr…	RNA degradation	RNA processing;nucleobase-containing compound metabolic process;cellular aromatic compound metabolic process;nitrogen compound metabolic process;biological_process;metabolic process;cellular process;gene expression;RNA metabolic process;cellular nitrogen compound metabolic process;macromolecule metabolic process;cellular metabolic process;primary metabolic process;heterocycle metabolic process;or…	cytoplasm;cellular_component;intracellular anatomical structure;cellular anatomical entity	magnesium ion binding;molecular_function;binding;ion binding;cation binding;metal ion binding;RNA binding;nucleic acid binding;organic cyclic compound binding;heterocyclic compound binding;polyribonucleotide nucleotidyltransferase activity;catalytic activity;transferase activity;transferase activity, transferring phosphorus-containing groups;nucleotidyltransferase activity			Translation, ribosomal structure and biogenesis	Cytoplasmic	AG_2mg_15min;TFA_2mg_15min	R1 AG_2mg_15min (F7);R1 TFA_2mg_15min (F1;F3)												+
ABYAL0389-S451	ABYAL0389	S451	pnp	polynucleotide phosphorylase	ABO10821.2	A1S_0361	V5VH92;S3U6J0;N9KL21;D0CAU8;B7I3U1;B7H0Z1;B2I2Q0;B0VEA3;A3M1M7;A0A837ABF1;A0A829RLA4;A0A829JYU1;A0A7U4F5L5;A0A654KWP6;A0A5K6CV60;A0A5K1MT69;A0A385ERD6;A0A158LRH1;A0A0J1A624;A0A0E1PUS7;A0A062IQ02;A0A009TQD1;A0A009PH41;A0A009HWG2;A0A009G5V4		SNGSSSMASVCGASLSLMDAGVPLKAPVAGI	IVSDITESNGSSSMASVCGASLSLMDAGVPLKAPVAGIAMGLVK			S2(a-Acetyl)											NE	IPR027408;IPR015847;IPR015847;IPR036612;IPR003029;IPR012162;IPR012162;IPR020568;IPR022967;IPR012340;IPR012162;IPR020568;IPR036345;IPR015848;IPR003029;IPR004087;IPR004088;IPR036456;IPR012340;IPR036345;IPR012162;IPR027408;IPR001247;IPR001247;IPR036612	PNPase/RNase PH domain superfamily;Exoribonuclease, phosphorolytic domain 2;Exoribonuclease, phosphorolytic domain 2;K Homology domain, type 1 superfamily;S1 domain;Polyribonucleotide nucleotidyltransferase;Polyribonucleotide nucleotidyltransferase;Ribosomal protein S5 domain 2-type fold;RNA-binding domain, S1;Nucleic acid-binding, OB-fold;Polyribonucleotide nucleotidyltransferase;Ribosomal prote…	-;3' exoribonuclease family, domain 2;Eukaryotic type KH-domain (KH-domain type I);S1 RNA binding domain;S1_PNPase;PNPase_KH;RNase_PH_PNPase_1;PNPase;Type-1 KH domain profile.;POLYRIBONUCLEOTIDE NUCLEOTIDYLTRANSFERASE;Ribosomal protein S5 domain 2-like;S1_6;Nucleic acid-binding proteins;Polyribonucleotide nucleotidyltransferase [pnp].;Ribonuclease PH domain 2-like;Polyribonucleotide nucleotidyltr…	RNA degradation	RNA processing;nucleobase-containing compound metabolic process;cellular aromatic compound metabolic process;nitrogen compound metabolic process;biological_process;metabolic process;cellular process;gene expression;RNA metabolic process;cellular nitrogen compound metabolic process;macromolecule metabolic process;cellular metabolic process;primary metabolic process;heterocycle metabolic process;or…	cytoplasm;cellular_component;intracellular anatomical structure;cellular anatomical entity	magnesium ion binding;molecular_function;binding;ion binding;cation binding;metal ion binding;RNA binding;nucleic acid binding;organic cyclic compound binding;heterocyclic compound binding;polyribonucleotide nucleotidyltransferase activity;catalytic activity;transferase activity;transferase activity, transferring phosphorus-containing groups;nucleotidyltransferase activity			Translation, ribosomal structure and biogenesis	Cytoplasmic	AG_2mg_15min;TFA_2mg_15min	R1 AG_2mg_15min (F7);R1 TFA_2mg_15min (F1;F3)												+
ABYAL0389-T434-S436	ABYAL0389	T434;S436	pnp	polynucleotide phosphorylase	ABO10821.2	A1S_0361	V5VH92;S3U6J0;N9KL21;D0CAU8;B7I3U1;B7H0Z1;B2I2Q0;B0VEA3;A3M1M7;A0A837ABF1;A0A829RLA4;A0A829JYU1;A0A7U4F5L5;A0A654KWP6;A0A5K6CV60;A0A5K1MT69;A0A385ERD6;A0A158LRH1;A0A0J1A624;A0A0E1PUS7;A0A062IQ02;A0A009TQD1;A0A009PH41;A0A009HWG2;A0A009G5V4	Ambiguous sites	AADRFPYVIRIVSDITESNGSSSMASVCGAS;DRFPYVIRIVSDITESNGSSSMASVCGASLS	IVSDITESNGSSSMASVCGASLSLMDAGVPLKAPVAGIAMGLVK	trimer interface	INTERFACE	S2(a-Acetyl)											NE	IPR027408;IPR015847;IPR015847;IPR036612;IPR003029;IPR012162;IPR012162;IPR020568;IPR022967;IPR012340;IPR012162;IPR020568;IPR036345;IPR015848;IPR003029;IPR004087;IPR004088;IPR036456;IPR012340;IPR036345;IPR012162;IPR027408;IPR001247;IPR001247;IPR036612	PNPase/RNase PH domain superfamily;Exoribonuclease, phosphorolytic domain 2;Exoribonuclease, phosphorolytic domain 2;K Homology domain, type 1 superfamily;S1 domain;Polyribonucleotide nucleotidyltransferase;Polyribonucleotide nucleotidyltransferase;Ribosomal protein S5 domain 2-type fold;RNA-binding domain, S1;Nucleic acid-binding, OB-fold;Polyribonucleotide nucleotidyltransferase;Ribosomal prote…	-;3' exoribonuclease family, domain 2;Eukaryotic type KH-domain (KH-domain type I);S1 RNA binding domain;S1_PNPase;PNPase_KH;RNase_PH_PNPase_1;PNPase;Type-1 KH domain profile.;POLYRIBONUCLEOTIDE NUCLEOTIDYLTRANSFERASE;Ribosomal protein S5 domain 2-like;S1_6;Nucleic acid-binding proteins;Polyribonucleotide nucleotidyltransferase [pnp].;Ribonuclease PH domain 2-like;Polyribonucleotide nucleotidyltr…	RNA degradation	RNA processing;nucleobase-containing compound metabolic process;cellular aromatic compound metabolic process;nitrogen compound metabolic process;biological_process;metabolic process;cellular process;gene expression;RNA metabolic process;cellular nitrogen compound metabolic process;macromolecule metabolic process;cellular metabolic process;primary metabolic process;heterocycle metabolic process;or…	cytoplasm;cellular_component;intracellular anatomical structure;cellular anatomical entity	magnesium ion binding;molecular_function;binding;ion binding;cation binding;metal ion binding;RNA binding;nucleic acid binding;organic cyclic compound binding;heterocyclic compound binding;polyribonucleotide nucleotidyltransferase activity;catalytic activity;transferase activity;transferase activity, transferring phosphorus-containing groups;nucleotidyltransferase activity			Translation, ribosomal structure and biogenesis	Cytoplasmic	AG_2mg_15min	R1 AG_2mg_15min (F2;F3;F7)												+
ABYAL0394-Y128	ABYAL0394	Y128	hslO	33 kDa chaperonin	ABO10826.2	A1S_0366	S3U6I6;N9KL17;D0CAU3;B0VE98;A0A836M4X3;A0A829RK82;A0A829K6X5;A0A7U3Y4H1;A0A5K6CVS2;A0A5K1MNM9;A0A158LRX4;A0A0J1A5M3;A0A081HA73;A0A009TGB3;A0A009QBU2;A0A009HWF5;A0A009G5W6		NPVLFINIEPEHGERYQGIVPLDQANLAGCL	YQGIVPLDQANLAGCLMQYYDLSAQIPTR						T197(Phosphoryl)								NE	IPR000397;IPR000397;IPR000397;IPR016153;IPR016154;IPR000397;IPR016153;IPR016154;IPR023212	Heat shock protein Hsp33;Heat shock protein Hsp33;Heat shock protein Hsp33;Heat shock protein Hsp33, N-terminal;Heat shock protein Hsp33, C-terminal;Heat shock protein Hsp33;Heat shock protein Hsp33, N-terminal;Heat shock protein Hsp33, C-terminal;Heat shock protein Hsp33, helix hairpin bin domain superfamily	Hsp33 protein;HSP33;Hsp33;Hsp33 domain;HSP33 redox switch-like;33 KDA CHAPERONIN;Hsp33 domain;-;helix hairpin bin		protein folding;biological_process;cellular process	cytoplasm;cellular_component;intracellular anatomical structure;cellular anatomical entity	unfolded protein binding;molecular_function;binding;protein binding			Posttranslational modification, protein turnover, chaperones	Cytoplasmic	TFA_2mg_15min	R1 TFA_2mg_15min (F2)
ABYAL0419-S75	ABYAL0419	S75	ubiB_2	ABC1 domain-containing protein	ABO10851.2	A1S_0392	D0CAS0;A0A829RLD1;A0A158LQK0;A0A077GTE6		LGEMKGAVMKVGQIASQYKDIFPPEVAKAIS	VGQIASQYKDIFPPEVAK							S132(Phosphoryl);S75(Phosphoryl)	S75(Phosphoryl)					A1S_0391	NE	IPR034646;IPR004147;IPR011009	ADCK3-like domain;ABC1 atypical kinase-like domain;Protein kinase-like domain superfamily	ABC1_ADCK3;C-terminal region of a signal peptide.;Region of a membrane-bound protein predicted to be outside the membrane, in the extracellular region.;ABC1 atypical kinase-like domain;-;Signal peptide region;Hydrophobic region of a signal peptide.;Protein kinase-like (PK-like);N-terminal region of a signal peptide.;LD23884P		phosphorylation;phosphorus metabolic process;phosphate-containing compound metabolic process;biological_process;metabolic process;cellular process;cellular metabolic process		kinase activity;molecular_function;catalytic activity;transferase activity;transferase activity, transferring phosphorus-containing groups			Function unknown	Cytoplasmic;Membrane	AG_500ug_15min	R2 AG_500ug_15min (F2)											+
ABYAL0439-S254	ABYAL0439	S254	ptsI_1;ptsP	Phosphocarrier protein kinase/phosphorylase, nitrogen regulation associated	ABO10868.2	A1S_0413	A0A7U4BKB3;A0A7U3XW11;A0A654KVX1;A0A385ERJ7;A0A158LRA6;A0A0E1PUM7;A0A059ZM59		EKMHDSLMAEERALFSVFLRMLDENALPAEI	ALFSVFLR					T8(Phosphoryl)									NE	IPR036637;IPR036618;IPR015813;IPR003018;IPR040442;IPR008731;IPR029016;IPR006318;IPR008279;IPR000121;IPR023151;IPR003018;IPR036618	Phosphohistidine domain superfamily;PtsI, HPr-binding domain superfamily;Pyruvate/Phosphoenolpyruvate kinase-like domain superfamily;GAF domain;Pyruvate kinase-like domain superfamily;Phosphotransferase system, enzyme I N-terminal;GAF-like domain superfamily;Phosphotransferase system, enzyme I-like;PEP-utilising enzyme, mobile domain;PEP-utilising enzyme, C-terminal;PEP-utilising enzyme, conserve…	PHOSPHOENOLPYRUVATE-DEPENDENT PHOSPHOTRANSFERASE SYSTEM;PHOSPHOENOLPYRUVATE-PROTEIN PHOSPHOTRANSFERASE;GAF domain-like;Phosphohistidine domain;Phosphohistidine domain;-;Phosphoenolpyruvate/pyruvate domain;gaf_1;Coil;-;PEP-utilising enzyme, N-terminal;-;PTS_I_fam: phosphoenolpyruvate-protein phosphotransferase;PEP-utilising enzyme, mobile domain;PEP-utilising enzyme, PEP-binding domain;PEP-utilizi…	Phosphotransferase system (PTS)	phosphoenolpyruvate-dependent sugar phosphotransferase system;transport;biological_process;carbohydrate transport;cellular process;carbohydrate transmembrane transport;localization;establishment of localization;transmembrane transport;organic substance transport;import into cell;carbohydrate import across plasma membrane;import across plasma membrane;phosphorylation;phosphorus metabolic process;p…	cytoplasm;cellular_component;intracellular anatomical structure;cellular anatomical entity	transferase activity, transferring phosphorus-containing groups;molecular_function;catalytic activity;transferase activity;metal ion binding;binding;ion binding;cation binding;phosphoenolpyruvate-protein phosphotransferase activity;phosphotransferase activity, nitrogenous group as acceptor			Signal transduction mechanisms	Cytoplasmic	AG_500ug_15min	R2 AG_500ug_15min (F3;F4)											+
ABYAL0447-S284	ABYAL0447	S284	leuB	3-isopropylmalate dehydrogenase	ABO10875.2	A1S_0420	A0A0E1PUJ1		SLDENGKGMYEPCHGSAPDIAGQNVANPLAT	GMYEPCHGSAPDIAGQNVANPLATILSVAMMLR													A1S_0419	E	IPR024084;IPR019818;IPR004429;IPR004429;IPR024084;IPR004429	Isopropylmalate dehydrogenase-like domain;Isocitrate/isopropylmalate dehydrogenase, conserved site;Isopropylmalate dehydrogenase;Isopropylmalate dehydrogenase;Isopropylmalate dehydrogenase-like domain;Isopropylmalate dehydrogenase	Isocitrate/isopropylmalate dehydrogenase;Isocitrate and isopropylmalate dehydrogenases signature.;3-ISOPROPYLMALATE DEHYDROGENASE;Isopropylmalate Dehydrogenase;3-isopropylmalate dehydrogenase [leuB].;3-ISOPROPYLMALATE DEHYDROGENASE;Iso_dh_2;leuB: 3-isopropylmalate dehydrogenase;Isocitrate/Isopropylmalate dehydrogenase-like	Valine, leucine and isoleucine biosynthesis;C5-Branched dibasic acid metabolism;Metabolic pathways;Biosynthesis of secondary metabolites;2-Oxocarboxylic acid metabolism;Biosynthesis of amino acids	leucine biosynthetic process;organic acid metabolic process;cellular amino acid metabolic process;leucine metabolic process;nitrogen compound metabolic process;biological_process;metabolic process;cellular amino acid biosynthetic process;biosynthetic process;branched-chain amino acid metabolic process;branched-chain amino acid biosynthetic process;cellular process;organic acid biosynthetic proces…	cytoplasm;cellular_component;intracellular anatomical structure;cellular anatomical entity	magnesium ion binding;molecular_function;binding;ion binding;cation binding;metal ion binding;3-isopropylmalate dehydrogenase activity;catalytic activity;oxidoreductase activity;oxidoreductase activity, acting on CH-OH group of donors;oxidoreductase activity, acting on the CH-OH group of donors, NAD or NADP as acceptor;NAD binding;nucleotide binding;small molecule binding;organic cyclic compound …			Energy production and conversion;Amino acid transport and metabolism	Cytoplasmic	TFA_2mg_15min	R1 TFA_2mg_15min (F1;F4)
ABYAL0481-S35-S36-Y39	ABYAL0481	S35;S36;Y39	purU;purU1	Formyltetrahydrofolate deformylase	ABO10906.2	A1S_0451	D0CAK7;B0V4Q1;A0A6F8TJX5;A0A0E1PUJ6	Ambiguous sites	LLITCEDKPGIVQAVSSFLYHQGANITALDQ;LITCEDKPGIVQAVSSFLYHQGANITALDQY;CEDKPGIVQAVSSFLYHQGANITALDQYATE	LLITCEDKPGIVQAVSSFLYHQGANITALDQYATEAQGGR			K224(e-Acetyl)									S127(Phosphoryl)		NE	IPR004810;IPR036477;IPR041729;IPR004810;IPR044074;IPR002912;IPR002376;IPR004810;IPR004810;IPR004810;IPR004810;IPR004810;IPR004810;IPR045865;IPR004810;IPR002912	Formyltetrahydrofolate deformylase;Formyl transferase, N-terminal domain superfamily;Formyltetrahydrofolate deformylase, C-terminal hydrolase domain;Formyltetrahydrofolate deformylase;Formyltetrahydrofolate deformylase, ACT domain;ACT domain;Formyl transferase, N-terminal;Formyltetrahydrofolate deformylase;Formyltetrahydrofolate deformylase;Formyltetrahydrofolate deformylase;Formyltetrahydrofolat…	FORMYLTETRAHYDROFOLATE DEFORMYLASE;-;Formyltransferase;FMT_core_Formyl-FH4-Hydrolase_C;Formyltetrahydrofolate deformylase [purU].;FORMYLTETRAHYDROFOLATE DEFORMYLASE 1, MITOCHONDRIAL;ACT_F4HF-DF;-;ACT domain profile.;Formyl transferase;Formyltetrahydrofolate deformylase signature;FormyFH4_hydr;ACT-like;PurU: formyltetrahydrofolate deformylase;ACT domain	Glyoxylate and dicarboxylate metabolism;One carbon pool by folate;Metabolic pathways	'de novo' IMP biosynthetic process;nucleobase-containing compound metabolic process;purine nucleotide metabolic process;purine nucleotide biosynthetic process;IMP biosynthetic process;cellular aromatic compound metabolic process;nucleoside phosphate metabolic process;phosphorus metabolic process;phosphate-containing compound metabolic process;nitrogen compound metabolic process;biological_process…		formyltetrahydrofolate deformylase activity;molecular_function;catalytic activity;hydrolase activity;hydrolase activity, acting on carbon-nitrogen (but not peptide) bonds;hydrolase activity, acting on carbon-nitrogen (but not peptide) bonds, in linear amides			Nucleotide transport and metabolism	Cytoplasmic	TFA_2mg_15min	R1 TFA_2mg_15min (F1)
ABYAL0510-S165	ABYAL0510	S165	clpP;clpP_1	ATP-dependent Clp protease proteolytic subunit	ABO10931.2	A1S_0476	S3T5F1;N9KDS6;D0CAH1;B0VKU5;A0A836YNT2;A0A836YK82;A0A829RNI1;A0A829KDY4;A0A828ST31;A0A7U4BL02;A0A7U3Y4L5;A0A7U3XW94;A0A654KW30;A0A5K6CV05;A0A5K1MTI2;A0A385ERU1;A0A158LNG6;A0A0R4J8K2;A0A0J1A6A3;A0A0E1PUE5;A0A062SDT4;A0A062L6N4;A0A062I9G8;A0A009TFC7;A0A009PL85;A0A009HCW3;V5VGN1		ILFIKERLNRLMAEHSGQDYDTIARDTDRDN	LMAEHSGQDYDTIAR													A1S_0475	E	IPR033135;IPR001907;IPR001907;IPR001907;IPR001907;IPR001907;IPR001907;IPR018215;IPR023562;IPR023562;IPR001907;IPR029045;IPR001907	ClpP, histidine active site;ATP-dependent Clp protease proteolytic subunit;ATP-dependent Clp protease proteolytic subunit;ATP-dependent Clp protease proteolytic subunit;ATP-dependent Clp protease proteolytic subunit;ATP-dependent Clp protease proteolytic subunit;ATP-dependent Clp protease proteolytic subunit;ClpP, Ser active site;Clp protease proteolytic subunit /Translocation-enhancing protein T…	Endopeptidase Clp histidine active site.;Clp protease catalytic subunit P signature;ATP-dependent Clp protease proteolytic subunit [clpP].;-;Endopeptidase Clp serine active site.;Clp protease;ATP-DEPENDENT CLP PROTEASE PROTEOLYTIC SUBUNIT;S14_ClpP_2;ATP-DEPENDENT CLP PROTEASE PROTEOLYTIC SUBUNIT, MITOCHONDRIAL;ClpP/crotonase;clpP: ATP-dependent Clp endopeptidase, proteolytic subunit ClpP		proteolysis;nitrogen compound metabolic process;biological_process;metabolic process;protein metabolic process;macromolecule metabolic process;primary metabolic process;organic substance metabolic process;organonitrogen compound metabolic process	cytoplasm;cellular_component;intracellular anatomical structure;cellular anatomical entity	ATP-dependent peptidase activity;molecular_function;catalytic activity;peptidase activity;hydrolase activity;catalytic activity, acting on a protein;ATP-dependent activity;serine-type endopeptidase activity;endopeptidase activity;serine-type peptidase activity;serine hydrolase activity			Posttranslational modification, protein turnover, chaperones;Intracellular trafficking, secretion, and vesicular transport	Cytoplasmic	DHB_500ug_15min	R1 DHB_500ug_15min (F4)	+
ABYAL0519-S57	ABYAL0519	S57	eda	KHG/KDPG aldolase	ABO10939.2	A1S_0484	S3TH30;N9J4Y5;D0CAG3;B0VKT7;B0V4T0;A0A836M4E5;A0A829RQ62;A0A829KDN7;A0A828SSR3;A0A7U4BKG0;A0A7U3XWA2;A0A5K6CUB1;A0A5K1MMS3;A0A385ES50;A0A158LQ31;A0A0J1A588;A0A0E1Q0K5;A0A062IG34;A0A059ZP56;A0A009T1Y1;A0A009PBV9;A0A009IG85;A0A009GTL5;A0A654KW29		ITLRTAAGLAAIERASQLADDIVVGVGTITK	ASQLADDIVVGVGTITKPEHCAQAK									S57(Phosphoryl)	S57(Phosphoryl);T157(Phosphoryl);T161(Phosphoryl)	S57(Phosphoryl)	S57(Phosphoryl);T157(Phosphoryl)	A1S_0483	NE	IPR031337;IPR000887;IPR000887;IPR000887;IPR000887;IPR013785;IPR031338	KDPG/KHG aldolase, active site 1;KDPG/KHG aldolase;KDPG/KHG aldolase;KDPG/KHG aldolase;KDPG/KHG aldolase;Aldolase-type TIM barrel;KDPG/KHG aldolase, active site 2	KDPG and KHG aldolases active site.;eda: 2-dehydro-3-deoxyphosphogluconate aldolase/4-hydroxy-2-oxoglutarate aldolase;KDPG and KHG aldolase;KDPG_aldolase;2-KETO-3-DEOXY-6-PHOSPHOGLUCONATE ALDOLASE;Aldolase class I;KDPG and KHG aldolases Schiff-base forming residue.;Aldolase	Pentose phosphate pathway;Glyoxylate and dicarboxylate metabolism;Metabolic pathways;Microbial metabolism in diverse environments;Carbon metabolism			2-dehydro-3-deoxy-phosphogluconate aldolase activity;molecular_function;catalytic activity;lyase activity;carbon-carbon lyase activity;aldehyde-lyase activity;4-hydroxy-2-oxoglutarate aldolase activity;oxo-acid-lyase activity			Carbohydrate transport and metabolism	Cytoplasmic	AG_500ug_15min	R1 AG_500ug_15min (F4;F5;F8);R2 AG_500ug_15min (F2;F6)										+	+
ABYAL0519-T157	ABYAL0519	T157	eda	KHG/KDPG aldolase	ABO10939.2	A1S_0484	S3TH30;N9J4Y5;D0CAG3;B0VKT7;B0V4T0;A0A836M4E5;A0A829RQ62;A0A829KDN7;A0A828SSR3;A0A7U4BKG0;A0A7U3XWA2;A0A5K6CUB1;A0A5K1MMS3;A0A385ES50;A0A158LQ31;A0A0J1A588;A0A0E1Q0K5;A0A062IG34;A0A059ZP56;A0A009T1Y1;A0A009PBV9;A0A009IG85;A0A009GTL5;A0A654KW29		LKAFYGPFPNLRFCPTGGITAETAPDFLKQP	FCPTGGITAETAPDFLK	active site	SUBSTRATE							S57(Phosphoryl)	S57(Phosphoryl);T157(Phosphoryl);T161(Phosphoryl)	S57(Phosphoryl)	S57(Phosphoryl);T157(Phosphoryl)	A1S_0483	NE	IPR031337;IPR000887;IPR000887;IPR000887;IPR000887;IPR013785;IPR031338	KDPG/KHG aldolase, active site 1;KDPG/KHG aldolase;KDPG/KHG aldolase;KDPG/KHG aldolase;KDPG/KHG aldolase;Aldolase-type TIM barrel;KDPG/KHG aldolase, active site 2	KDPG and KHG aldolases active site.;eda: 2-dehydro-3-deoxyphosphogluconate aldolase/4-hydroxy-2-oxoglutarate aldolase;KDPG and KHG aldolase;KDPG_aldolase;2-KETO-3-DEOXY-6-PHOSPHOGLUCONATE ALDOLASE;Aldolase class I;KDPG and KHG aldolases Schiff-base forming residue.;Aldolase	Pentose phosphate pathway;Glyoxylate and dicarboxylate metabolism;Metabolic pathways;Microbial metabolism in diverse environments;Carbon metabolism			2-dehydro-3-deoxy-phosphogluconate aldolase activity;molecular_function;catalytic activity;lyase activity;carbon-carbon lyase activity;aldehyde-lyase activity;4-hydroxy-2-oxoglutarate aldolase activity;oxo-acid-lyase activity			Carbohydrate transport and metabolism	Cytoplasmic	AG_500ug_15min	R2 AG_500ug_15min (F7)											+
ABYAL0524-Y257	ABYAL0524	Y257	proA	Gamma-glutamyl phosphate reductase	ABO10942.2	A1S_0489	A3M1Z8;A0A5P1UIV9		LQKALPITLNAKTHRYGVCNAMETLLVDEKI	YGVCNAMETLLVDEK							S153(Phosphoryl)							E	IPR000965;IPR015590;IPR015590;IPR016163;IPR016162;IPR000965;IPR000965;IPR012134;IPR020593;IPR016161	GPR domain;Aldehyde dehydrogenase domain;Aldehyde dehydrogenase domain;Aldehyde dehydrogenase, C-terminal;Aldehyde dehydrogenase, N-terminal;GPR domain;GPR domain;Glutamate-5-semialdehyde dehydrogenase;Gamma-glutamyl phosphate reductase GPR, conserved site;Aldehyde/histidinol dehydrogenase	Gamma-glutamyl phosphate reductase [proA].;Aldehyde dehydrogenase family;Aldehyde Dehydrogenase; Chain A, domain 2;Aldehyde Dehydrogenase; Chain A, domain 1;proA: glutamate-5-semialdehyde dehydrogenase;ALDH_F18-19_ProA-GPR;GPR;GLUTAMATE SEMIALDEHYDE DEHYDROGENASE;Gamma-glutamyl phosphate reductase signature.;ALDH-like;DELTA-1-PYRROLINE-5-CARBOXYLATE SYNTHASE	Arginine and proline metabolism;Carbapenem biosynthesis;Metabolic pathways;Biosynthesis of secondary metabolites;Biosynthesis of amino acids	L-proline biosynthetic process;organic acid metabolic process;cellular amino acid metabolic process;proline metabolic process;proline biosynthetic process;nitrogen compound metabolic process;biological_process;metabolic process;cellular amino acid biosynthetic process;biosynthetic process;glutamine family amino acid metabolic process;glutamine family amino acid biosynthetic process;cellular proce…	cytoplasm;cellular_component;intracellular anatomical structure;cellular anatomical entity	glutamate-5-semialdehyde dehydrogenase activity;molecular_function;catalytic activity;oxidoreductase activity;oxidoreductase activity, acting on the aldehyde or oxo group of donors, NAD or NADP as acceptor;oxidoreductase activity, acting on the aldehyde or oxo group of donors;NADP binding;nucleotide binding;binding;small molecule binding;organic cyclic compound binding;nucleoside phosphate bindin…			Amino acid transport and metabolism	Cytoplasmic	AG_500ug_15min	R1 AG_500ug_15min (F6);R2 AG_500ug_15min (F1;F2;F5)										+	+
ABYAL0527-S283	ABYAL0527	S283	nagZ	Beta-hexosaminidase	ABO10945.2	A1S_0492	A0A1E3M7N6		ALAAGCDMGLVCNDRSAACTALEGIANLELP	SAACTALEGIANLELPNQER														NE	IPR019800;IPR036962;IPR001764;IPR017853;IPR022956	Glycoside hydrolase, family 3, active site;Glycoside hydrolase, family 3, N-terminal domain superfamily;Glycoside hydrolase, family 3, N-terminal;Glycoside hydrolase superfamily;Beta-hexosaminidase, bacterial	BETA-HEXOSAMINIDASE;Glycosyl hydrolases family 3 active site.;-;Glycosyl hydrolase family 3 N terminal domain;(Trans)glycosidases;BETA-HEXOSAMINIDASE-RELATED;Beta-hexosaminidase [nagZ].	Amino sugar and nucleotide sugar metabolism;Metabolic pathways;beta-Lactam resistance	carbohydrate metabolic process;biological_process;metabolic process;primary metabolic process;organic substance metabolic process;cell cycle;cellular process;regulation of cell shape;cell morphogenesis;anatomical structure morphogenesis;regulation of anatomical structure morphogenesis;regulation of cell morphogenesis;developmental process;anatomical structure development;regulation of biological …	cytoplasm;cellular_component;intracellular anatomical structure;cellular anatomical entity	beta-N-acetylhexosaminidase activity;molecular_function;catalytic activity;hydrolase activity, hydrolyzing O-glycosyl compounds;hexosaminidase activity;hydrolase activity;hydrolase activity, acting on glycosyl bonds;N-acetyl-beta-D-galactosaminidase activity	Nutritional/Metabolic factor (VFC0272)		Carbohydrate transport and metabolism	Cytoplasmic	AG_500ug_15min	R1 AG_500ug_15min (F4)										+
ABYAL0533-Y131	ABYAL0533	Y131	ndk	nucleoside diphosphate kinase	ABO10951.2	A1S_0498	V5VIC4;S3T1Y2;N9KDQ9;D0CAF1;A0A836M3M6;A0A836LUV7;A0A829KE32;A0A828SWF7;A0A7U4F697;A0A654KW51;A0A5K6CUY8;A0A5K1MM70;A0A385ERW2;A0A158LNE5;A0A0J1A655;A0A0E1PWX5;A0A062SZF0;A0A062L7S1;A0A062IHJ7;A0A009TF84;A0A009Q8F3;A0A009HMP8;A0A009GTR5;B7I5G3;B7H073;B2I3E1;B0VKS3;B0V4U1;A3M207		AHGSDSVASAEREIAYFFADNEICPRTR___	EIAYFFADNEICPR			K29(e-Acetyl);K96(e-Acetyl)				T93(Phosphoryl)	T93(Phosphoryl)	Y131(Phosphoryl)	Y131(Phosphoryl);Y51(Phosphoryl)	Y131(Phosphoryl)	T93(Phosphoryl);Y131(Phosphoryl);Y51(Phosphoryl)	A1S_0498	E	IPR034907;IPR001564;IPR001564;IPR001564;IPR001564;IPR001564;IPR036850;IPR034907;IPR001564;IPR023005;IPR036850	Nucleoside diphosphate kinase-like domain;Nucleoside diphosphate kinase;Nucleoside diphosphate kinase;Nucleoside diphosphate kinase;Nucleoside diphosphate kinase;Nucleoside diphosphate kinase;Nucleoside diphosphate kinase-like domain superfamily;Nucleoside diphosphate kinase-like domain;Nucleoside diphosphate kinase;Nucleoside diphosphate kinase, active site;Nucleoside diphosphate kinase-like dom…	Nucleoside diphosphate kinase;Nucleoside diphosphate kinase signature;Nucleoside diphosphate kinase, NDK;ndk_5;NDPk_I;Nucleoside diphosphate kinase [ndk].;NUCLEOSIDE DIPHOSPHATE KINASE;NUCLEOSIDE DIPHOSPHATE KINASE, CYTOSOLIC;Nucleoside diphosphate kinases active site.;-	Purine metabolism;Pyrimidine metabolism;Metabolic pathways;Biosynthesis of secondary metabolites;Nucleotide metabolism;Biosynthesis of cofactors	GTP biosynthetic process;nucleobase-containing compound metabolic process;purine nucleotide metabolic process;purine nucleotide biosynthetic process;cellular aromatic compound metabolic process;nucleoside phosphate metabolic process;phosphorus metabolic process;phosphate-containing compound metabolic process;nitrogen compound metabolic process;biological_process;metabolic process;biosynthetic pro…	cytoplasm;cellular_component;intracellular anatomical structure;cellular anatomical entity	nucleoside diphosphate kinase activity;molecular_function;catalytic activity;kinase activity;transferase activity;transferase activity, transferring phosphorus-containing groups;phosphotransferase activity, phosphate group as acceptor;nucleobase-containing compound kinase activity;ATP binding;nucleotide binding;binding;purine nucleotide binding;adenyl nucleotide binding;ribonucleotide binding;pur…			Nucleotide transport and metabolism	Extracellular	AG_2mg_15min;AG_500ug_15min;TFA_500ug_15min	R1 AG_500ug_15min (F1;F4;F8);R1 TFA_500ug_15min (F7);R2 AG_2mg_15min (F8);R2 AG_500ug_15min (F1;F4;F5;F6;F8);R2 TFA_500ug_15min (F7)										+	+
ABYAL0564-S9-T10-S11	ABYAL0564	S9;T10;S11	grx;grxC;grxC_2	glutaredoxin 3	ABO10982.1	A1S_0529	V5VH28;S3U651;N9KLB6;D0CAE0;B0VKR0;B0V4V3;A0A836YPJ6;A0A836LVG6;A0A829RNE9;A0A829KE12;A0A828SLF2;A0A7U4F6B1;A0A7U4DFI4;A0A7U3XW84;A0A654KW77;A0A5K6CVE5;A0A5K1MM98;A0A385ERW5;A0A158LQD3;A0A0J1A5W4;A0A062SYQ7;A0A062L9L8;A0A062IIG0;A0A009TP77;A0A009PDK4;A0A009HMT3;A0A009GCI1	Ambiguous sites	_______MAANVIVYSTSVCPYCVRAKQLLE;______MAANVIVYSTSVCPYCVRAKQLLER;_____MAANVIVYSTSVCPYCVRAKQLLERK	AANVIVYSTSVCPYCVR	GSH binding site	SUBSTRATE											A1S_0528	E	IPR011767;IPR036249;IPR011900;IPR002109;IPR014025;IPR014025;IPR014025;IPR011900	Glutaredoxin active site;Thioredoxin-like superfamily;Glutaredoxin, GrxC;Glutaredoxin;Glutaredoxin subgroup;Glutaredoxin subgroup;Glutaredoxin subgroup;Glutaredoxin, GrxC	Glutaredoxin;Glutaredoxin active site.;Thioredoxin-like;GRX_GRXb_1_3_like;Glutaredoxin;Glutaredoxin signature;Glutaredoxin domain profile.;GRX_bact: glutaredoxin 3;-		cell redox homeostasis;biological_process;cellular process;cellular homeostasis;homeostatic process;regulation of biological process;regulation of cellular process;biological regulation;regulation of biological quality	cytoplasm;cellular_component;intracellular anatomical structure;cellular anatomical entity	glutathione disulfide oxidoreductase activity;molecular_function;catalytic activity;disulfide oxidoreductase activity;oxidoreductase activity;oxidoreductase activity, acting on a sulfur group of donors			Posttranslational modification, protein turnover, chaperones	Cytoplasmic	DHB_2mg_15min	R1 DHB_2mg_15min (F7)								+
ABYAL0564-Y8	ABYAL0564	Y8	grx;grxC;grxC_2	glutaredoxin 3	ABO10982.1	A1S_0529	V5VH28;S3U651;N9KLB6;D0CAE0;B0VKR0;B0V4V3;A0A836YPJ6;A0A836LVG6;A0A829RNE9;A0A829KE12;A0A828SLF2;A0A7U4F6B1;A0A7U4DFI4;A0A7U3XW84;A0A654KW77;A0A5K6CVE5;A0A5K1MM98;A0A385ERW5;A0A158LQD3;A0A0J1A5W4;A0A062SYQ7;A0A062L9L8;A0A062IIG0;A0A009TP77;A0A009PDK4;A0A009HMT3;A0A009GCI1		________MAANVIVYSTSVCPYCVRAKQLL	AANVIVYSTSVCPYCVR													A1S_0528	E	IPR011767;IPR036249;IPR011900;IPR002109;IPR014025;IPR014025;IPR014025;IPR011900	Glutaredoxin active site;Thioredoxin-like superfamily;Glutaredoxin, GrxC;Glutaredoxin;Glutaredoxin subgroup;Glutaredoxin subgroup;Glutaredoxin subgroup;Glutaredoxin, GrxC	Glutaredoxin;Glutaredoxin active site.;Thioredoxin-like;GRX_GRXb_1_3_like;Glutaredoxin;Glutaredoxin signature;Glutaredoxin domain profile.;GRX_bact: glutaredoxin 3;-		cell redox homeostasis;biological_process;cellular process;cellular homeostasis;homeostatic process;regulation of biological process;regulation of cellular process;biological regulation;regulation of biological quality	cytoplasm;cellular_component;intracellular anatomical structure;cellular anatomical entity	glutathione disulfide oxidoreductase activity;molecular_function;catalytic activity;disulfide oxidoreductase activity;oxidoreductase activity;oxidoreductase activity, acting on a sulfur group of donors			Posttranslational modification, protein turnover, chaperones	Cytoplasmic	DHB_500ug_15min	R2 DHB_500ug_15min (F7;F10;F12;F13;F15)		+
ABYAL0574_73-S382	ABYAL0574_73	S382	macA	Macrolide-specific efflux protein MacA	ABO10990.1	A1S_0537			TPEQKQLIEQGKATLSVVRVLQADGTTKPTQ	ATLSVVR													A1S_0537	NE			consensus disorder prediction;-							Cell wall/membrane/envelope biogenesis	Membrane	DHB_500ug_15min;AG_2mg_15min	R2 AG_2mg_15min (F4);R2 DHB_500ug_15min (F10;F11)		+
ABYAL0583-Y5	ABYAL0583	Y5	ilvC	Ketol-acid reductoisomerase (NADP())	ABO10998.2	A1S_0545	V5VH15;S3U635;N9KLA3;D0CAC5;B7I5I9;B7H047;B2HTC8;B0VKP5;B0V5G8;A3M254;A0A837ABJ9;A0A829RQ01;A0A829KG43;A0A828STJ5;A0A7U4F6B7;A0A654KX85;A0A5K6CUM8;A0A385ERX8;A0A158LRA8;A0A0J1DD19;A0A0E1Q0F9;A0A062IIH9;A0A009TP59;A0A009PDM2;A0A009HMU9;A0A009HD08		___________MQIFYDKDCDLSIIQSKKVA	MQIFYDKDCDLSIIQSK				K98(Trimethyl)					Y5(Phosphoryl)	Y5(Phosphoryl)			A1S_0543	E	IPR013023;IPR013116;IPR036291;IPR013116;IPR008927;IPR013023;IPR014359;IPR014359;IPR013023;IPR000506;IPR000506	Ketol-acid reductoisomerase;Ketol-acid reductoisomerase, N-terminal;NAD(P)-binding domain superfamily;Ketol-acid reductoisomerase, N-terminal;6-phosphogluconate dehydrogenase-like, C-terminal domain superfamily;Ketol-acid reductoisomerase;Ketol-acid reductoisomerase, prokaryotic;Ketol-acid reductoisomerase, prokaryotic;Ketol-acid reductoisomerase;Ketol-acid reductoisomerase, C-terminal;Ketol-acid…	ilvC: ketol-acid reductoisomerase;-;KARI N-terminal domain profile.;NAD(P)-binding Rossmann-fold domains;Acetohydroxy acid isomeroreductase, NADPH-binding domain;-;6-phosphogluconate dehydrogenase C-terminal domain-like;KETOL-ACID REDUCTOISOMERASE, MITOCHONDRIAL;IlvC_gammaproteo;Ketol-acid reductoisomerase (NADP()) [ilvC].;Acetohydroxy acid isomeroreductase, catalytic domain;KETOL-ACID REDUCTOISO…	Valine, leucine and isoleucine biosynthesis;Pantothenate and CoA biosynthesis;Metabolic pathways;Biosynthesis of secondary metabolites;2-Oxocarboxylic acid metabolism;Biosynthesis of amino acids	isoleucine biosynthetic process;organic acid metabolic process;cellular amino acid metabolic process;isoleucine metabolic process;nitrogen compound metabolic process;biological_process;metabolic process;cellular amino acid biosynthetic process;biosynthetic process;branched-chain amino acid metabolic process;branched-chain amino acid biosynthetic process;cellular process;organic acid biosynthetic …		magnesium ion binding;molecular_function;binding;ion binding;cation binding;metal ion binding;ketol-acid reductoisomerase activity;catalytic activity;oxidoreductase activity;oxidoreductase activity, acting on CH-OH group of donors;oxidoreductase activity, acting on the CH-OH group of donors, NAD or NADP as acceptor;isomerase activity;NADP binding;nucleotide binding;small molecule binding;organic …			Coenzyme transport and metabolism	Cytoplasmic	AG_500ug_15min	R1 AG_500ug_15min (F1;F4;F6;F7;F8);R2 AG_500ug_15min (F1;F2;F3;F5;F6;F7;F8)										+	+
ABYAL0597-S885	ABYAL0597	S885	acnA	aconitate hydratase 1	ABO11011.2	A1S_0558	A0A1E3M7F7		HEILEVDVKGPNGVASHFNVLCRIDTLNEVE	GPNGVASHFNVLCR			K34(e-Acetyl);K709(e-Acetyl)			S829(Phosphoryl)								NE	IPR006249;IPR001030;IPR001030;IPR001030;IPR001030;IPR001030;IPR001030;IPR001030;IPR001030;IPR001030;IPR015931;IPR015928;IPR018136;IPR044137;IPR001030;IPR015931;IPR018136;IPR036008;IPR006249;IPR000573	Aconitase/Iron-responsive element-binding protein 2;Aconitase/3-isopropylmalate dehydratase large subunit, alpha/beta/alpha domain;Aconitase/3-isopropylmalate dehydratase large subunit, alpha/beta/alpha domain;Aconitase/3-isopropylmalate dehydratase large subunit, alpha/beta/alpha domain;Aconitase/3-isopropylmalate dehydratase large subunit, alpha/beta/alpha domain;Aconitase/3-isopropylmalate deh…	ACONITASE/IRON-RESPONSIVE ELEMENT FAMILY MEMBER;AcnA_IRP;Aconitase family signature;Aconitase, domain 3;Aconitase, domain 4;Aconitase family signature 2.;AcnA_IRP_Swivel;Aconitase family (aconitate hydratase);IRON REGULATORY PROTEIN 1A-RELATED;Aconitase family signature 1.;Aconitase iron-sulfur domain;Coil;-;LeuD/IlvD-like;aconitase_1: aconitate hydratase 1;Aconitase C-terminal domain	Citrate cycle (TCA cycle);Glyoxylate and dicarboxylate metabolism;Metabolic pathways;Biosynthesis of secondary metabolites;Microbial metabolism in diverse environments;Carbon metabolism;2-Oxocarboxylic acid metabolism;Biosynthesis of amino acids	tricarboxylic acid cycle;generation of precursor metabolites and energy;biological_process;metabolic process;aerobic respiration;cellular process;energy derivation by oxidation of organic compounds;cellular metabolic process;primary metabolic process;cellular respiration		aconitate hydratase activity;molecular_function;catalytic activity;lyase activity;carbon-oxygen lyase activity;hydro-lyase activity;metal ion binding;binding;ion binding;cation binding;citrate dehydratase activity;4 iron, 4 sulfur cluster binding;iron-sulfur cluster binding;metal cluster binding			Energy production and conversion	Cytoplasmic	AG_500ug_15min	R1 AG_500ug_15min (F5)										+
ABYAL0631-Y326	ABYAL0631	Y326	thrS;thrS_1	threonine--tRNA ligase	ABO11043.2	A1S_0592	B7H005;B2HTH0;B0V5P2;A3M299;A0A836M2H1;A0A829RHP6;A0A828SPV3;A0A7U4BKM3;A0A654KWB2;A0A5K6CU41;A0A5K1MLQ1;A0A385ESG6;A0A158LQ55;A0A0J1A5T4;A0A0E1PU84;A0A062INU9;A0A059ZTZ6;A0A009PF86;A0A009IR64;A0A009H2U8		NYAENMFTTHSESRNYAVKPMNCPCHVQVFN	NYAVKPMNCPCHVQVFNQGLK	dimer interface	INTERFACE	K329(e-Acetyl)							S74(Phosphoryl);T379(Phosphoryl)		S74(Phosphoryl)		E	IPR002320;IPR002320;IPR002320;IPR002320;IPR002320;IPR002314;IPR012676;IPR045864;IPR002320;IPR004095;IPR018163;IPR004095;IPR012675;IPR045864;IPR033728;IPR002320;IPR002320;IPR012947;IPR036621;IPR006195;IPR012947;IPR004154	Threonine-tRNA ligase, class IIa;Threonine-tRNA ligase, class IIa;Threonine-tRNA ligase, class IIa;Threonine-tRNA ligase, class IIa;Threonine-tRNA ligase, class IIa;Aminoacyl-tRNA synthetase, class II (G/ P/ S/T);TGS-like;Class II Aminoacyl-tRNA synthetase/Biotinyl protein ligase (BPL) and lipoyl protein ligase (LPL);Threonine-tRNA ligase, class IIa;TGS;Threonyl/alanyl tRNA synthetase, class II-l…	Threonyl-tRNA synthetase signature;tRNA synthetase class II core domain (G, H, P, S and T);TGS_ThrRS;TGS-like;Bira Bifunctional Protein; Domain 2;THREONINE-TRNA LIGASE;TGS domain profile.;ThrRS/AlaRS common domain;TGS domain;-;Class II aaRS and biotin synthetases;ThrRS_core;thrS: threonine--tRNA ligase;-;Threonine--tRNA ligase [thrS].;tRNA_SAD_4;-;-;ThrRS_anticodon;Aminoacyl-transfer RNA syntheta…	Aminoacyl-tRNA biosynthesis	threonyl-tRNA aminoacylation;organic acid metabolic process;nucleobase-containing compound metabolic process;tRNA metabolic process;translation;tRNA aminoacylation for protein translation;peptide metabolic process;cellular amino acid metabolic process;cellular aromatic compound metabolic process;nitrogen compound metabolic process;biological_process;metabolic process;biosynthetic process;macromol…	cytoplasm;cellular_component;intracellular anatomical structure;cellular anatomical entity	tRNA binding;molecular_function;nucleic acid binding;RNA binding;binding;organic cyclic compound binding;heterocyclic compound binding;threonine-tRNA ligase activity;catalytic activity;aminoacyl-tRNA ligase activity;ligase activity;ligase activity, forming carbon-oxygen bonds;catalytic activity, acting on RNA;catalytic activity, acting on a tRNA;catalytic activity, acting on a nucleic acid;ATP bi…			Translation, ribosomal structure and biogenesis	Cytoplasmic	AG_500ug_15min	R1 AG_500ug_15min (F4;F6;F8);R2 AG_500ug_15min (F2;F5;F7;F8)										+	+
ABYAL0662-S35	ABYAL0662	S35	ramA	Predicted amidohydrolase	ABO11068.2	A1S_0619	A0A1E3M794		QVIESLIQQSKVQNASLIVFPENFVCFAAGK	VQNASLIVFPENFVCFAAGK													A1S_0619	NE	IPR003010;IPR045254;IPR036526;IPR003010;IPR001110;IPR036526	Carbon-nitrogen hydrolase;Nit1/2, carbon-nitrogen hydrolase domain;Carbon-nitrogen hydrolase superfamily;Carbon-nitrogen hydrolase;Uncharacterised protein family UPF0012, conserved site;Carbon-nitrogen hydrolase superfamily	NITRILASE-RELATED;Carbon-nitrogen hydrolase;nit;-;Carbon-nitrogen hydrolase domain profile.;DEAMINATED GLUTATHIONE AMIDASE;Uncharacterized protein family UPF0012 signature.;Carbon-nitrogen hydrolase		nitrogen compound metabolic process;biological_process;metabolic process		hydrolase activity, acting on carbon-nitrogen (but not peptide) bonds, in linear amides;molecular_function;catalytic activity;hydrolase activity;hydrolase activity, acting on carbon-nitrogen (but not peptide) bonds			Function unknown	Cytoplasmic	AG_500ug_15min	R1 AG_500ug_15min (F4)										+
ABYAL0663-T80	ABYAL0663	T80		STAS domain-containing protein	ABO11069.1	A1S_0620	B0VV64;B0V7P3;A0A8E5IWC6		VGAIVDLTQTTFIDSTVLGILAKLGLKLKQT	IEQQENVVGAIVDLTQTTFIDSTVLGILAK	anti sigma factor interaction site	SUBSTRATE											A1S_0619	E	IPR036513;IPR002645;IPR036513;IPR002645	STAS domain superfamily;STAS domain;STAS domain superfamily;STAS domain	STAS_anti-anti-sigma_factors;STAS domain;Coil;STAS domain;SpoIIaa-like;STAS domain profile.							Signal transduction mechanisms	Cytoplasmic	AG_2mg_15min;DHB_500ug_15min	R2 AG_2mg_15min (F4);R3 DHB_500ug_15min (F1;F2)			+
ABYAL0673-T281	ABYAL0673	T281		conserved protein of unknown function	ABO11075.2	A1S_0626	A0A1E3M4M1		FSSLNQILWKRLSDQTNNMLLKALVPLNSGC	RLSDQTNNMLLK														NE											Cytoplasmic	DHB_500ug_15min	R3 DHB_500ug_15min (F5)			+
ABYAL0806-Y5	ABYAL0806	Y5	glm;glmM;glmM_2	Phosphoglucosamine mutase			Q5ENX8;N9L9P0;D0CEZ0;A0A7U4F5H6		___________MVRKYFGTDGIRGKANEGAM	MVRKYFGTDGIR															IPR005844;IPR016055	Alpha-D-phosphohexomutase, alpha/beta/alpha domain I;Alpha-D-phosphohexomutase, alpha/beta/alpha I/II/III	Phosphoglucomutase/phosphomannomutase, alpha/beta/alpha domain I;-;PHOSPHOHEXOSE MUTASE;Phosphoglucomutase, first 3 domains;PHOSPHOGLUCOSAMINE MUTASE		carbohydrate metabolic process;biological_process;metabolic process;primary metabolic process;organic substance metabolic process		phosphoglucosamine mutase activity;molecular_function;catalytic activity;isomerase activity;intramolecular transferase activity;intramolecular transferase activity, phosphotransferases			Carbohydrate transport and metabolism	Cytoplasmic	AG_2mg_15min	R1 AG_2mg_15min (F6)												+
ABYAL0817-S341	ABYAL0817	S341	hisD	histidinal/histidinol dehydrogenase	ABO11131.2	A1S_0687	A0A5K1MMM5;A0A154DW50		APEHLELCLDDAEAMSQDIRHAGAIFMGRYT	DRAEAVDLINQVAPEHLELCLDDAEAMSQDIR	dimerization interface	INTERFACE	K209(e-Acetyl)										A1S_0682	NE	IPR012131;IPR012131;IPR012131;IPR012131;IPR012131;IPR012131;IPR012131;IPR012131;IPR012131;IPR012131;IPR012131;IPR016161;IPR012131;IPR022695;IPR001692;IPR012131	Histidinol dehydrogenase;Histidinol dehydrogenase;Histidinol dehydrogenase;Histidinol dehydrogenase;Histidinol dehydrogenase;Histidinol dehydrogenase;Histidinol dehydrogenase;Histidinol dehydrogenase;Histidinol dehydrogenase;Histidinol dehydrogenase;Histidinol dehydrogenase;Aldehyde/histidinol dehydrogenase;Histidinol dehydrogenase;Histidinol dehydrogenase, monofunctional;Histidinol dehydrogenase…	Coil;Histidinol dehydrogenase signature;Histidinol_dh;Histidinol dehydrogenase;HISTIDINOL DEHYDROGENASE HDH;ALDH-like;hisD: histidinol dehydrogenase;Nitrogenase molybdenum iron protein domain;HISTIDINE BIOSYNTHESIS TRIFUNCTIONAL PROTEIN;-;Histidinol_dh;Histidinol dehydrogenase signature.;Histidinol dehydrogenase [hisD].	Histidine metabolism;Metabolic pathways;Biosynthesis of secondary metabolites;Biosynthesis of amino acids	histidine biosynthetic process;organic acid metabolic process;cellular amino acid metabolic process;histidine metabolic process;nitrogen compound metabolic process;biological_process;metabolic process;cellular amino acid biosynthetic process;biosynthetic process;cellular process;organic acid biosynthetic process;carboxylic acid metabolic process;oxoacid metabolic process;cellular metabolic proces…		histidinol dehydrogenase activity;molecular_function;catalytic activity;oxidoreductase activity;oxidoreductase activity, acting on CH-OH group of donors;oxidoreductase activity, acting on the CH-OH group of donors, NAD or NADP as acceptor;zinc ion binding;binding;ion binding;cation binding;metal ion binding;transition metal ion binding;NAD binding;nucleotide binding;small molecule binding;organic…			Amino acid transport and metabolism	Cytoplasmic	AG_2mg_15min;TFA_2mg_15min	R1 AG_2mg_15min (F4;F7);R1 TFA_2mg_15min (F3)												+
ABYAL0819-Y24-Y25-S26	ABYAL0819	Y24;Y25;S26	pabB	Para-aminobenzoate synthase, aminase component	ABO11133.2	A1S_0689	A0A7U4X8W9	Ambiguous sites	MFKMSHLKKKISLESYYSAADILKKLEELTG;FKMSHLKKKISLESYYSAADILKKLEELTGL;KMSHLKKKISLESYYSAADILKKLEELTGLV	ISLESYYSAADILK														NE	IPR015890;IPR005801;IPR019999;IPR019999;IPR019999;IPR019999;IPR005801;IPR006805	Chorismate-utilising enzyme, C-terminal;ADC synthase;Anthranilate synthase component I-like;Anthranilate synthase component I-like;Anthranilate synthase component I-like;Anthranilate synthase component I-like;ADC synthase;Anthranilate synthase component I, N-terminal	chorismate binding enzyme;Anthranilate synthase;AMINOBENZOATE/ANTHRANILATE SYNTHASE;Anthranilate synthase component I signature;ADC synthase;Anthranilate synthase component I, N terminal region;AMINODEOXYCHORISMATE SYNTHASE	Folate biosynthesis;Biosynthesis of cofactors	cellular biosynthetic process;biological_process;metabolic process;biosynthetic process;cellular process;cellular metabolic process;organic substance biosynthetic process;organic substance metabolic process					Amino acid transport and metabolism;Coenzyme transport and metabolism	Cytoplasmic	DHB_500ug_15min	R3 DHB_500ug_15min (F2)			+
ABYAL0882-S743	ABYAL0882	S743	nrdA	Ribonucleoside-diphosphate reductase subunit alpha	ABO11187.2	A1S_0747	V5VGK0;N9J5S3;D0C9D5;B0V7V3;A0A836YNH3;A0A829K3Z2;A0A828SY18;A0A7U4DG03;A0A7U4BKV2;A0A7U3XWW3;A0A654KWW0;A0A5K6CTU9;A0A5K1MMY2;A0A385ESF9;A0A158LSQ2;A0A0J1A063;A0A0E1PWC8;A0A009SSZ8;A0A009Q2P8;A0A009I882		MRNSNVMAIAPTATISNICGVSQSIEPTFQN	DGMRNSNVMAIAPTATISNICGVSQSIEPTFQNLYVK;NSNVMAIAPTATISNICGVSQSIEPTFQNLYVK						S763(Phosphoryl)							A1S_0746	E	IPR039718;IPR005144;IPR013346;IPR000788;IPR005144;IPR008926;IPR013344;IPR013509;IPR000788;IPR000788;IPR000788;IPR000788;IPR000788;IPR000788;IPR000788;IPR005144	Ribonucleoside-diphosphate reductase large subunit;ATP-cone domain;Ribonucleotide reductase, class I , alpha subunit;Ribonucleotide reductase large subunit, C-terminal;ATP-cone domain;Ribonucleotide reductase R1 subunit, N-terminal;Ribonucleotide reductase, adenosylcobalamin-dependent;Ribonucleotide reductase large subunit, N-terminal;Ribonucleotide reductase large subunit, C-terminal;Ribonucleot…	RIBONUCLEOSIDE-DIPHOSPHATE REDUCTASE LARGE SUBUNIT;RIBONUCLEOSIDE-DIPHOSPHATE REDUCTASE LARGE CHAIN;ATP-cone domain profile.;PFL-like glycyl radical enzymes;NrdE_NrdA: ribonucleoside-diphosphate reductase, alpha subunit;Ribonucleotide reductase large subunit signature.;R1 subunit of ribonucleotide reductase, N-terminal domain;RNR_I;-;NrdJ_Z: ribonucleoside-diphosphate reductase, adenosylcobalamin…	Purine metabolism;Pyrimidine metabolism;Metabolic pathways;Nucleotide metabolism	DNA replication;nucleobase-containing compound metabolic process;DNA metabolic process;cellular aromatic compound metabolic process;nitrogen compound metabolic process;biological_process;metabolic process;cellular process;cellular nitrogen compound metabolic process;macromolecule metabolic process;cellular metabolic process;primary metabolic process;cellular macromolecule metabolic process;hetero…		ribonucleoside-diphosphate reductase activity, thioredoxin disulfide as acceptor;molecular_function;catalytic activity;oxidoreductase activity;oxidoreductase activity, acting on CH or CH2 groups;oxidoreductase activity, acting on CH or CH2 groups, disulfide as acceptor;ribonucleoside-diphosphate reductase activity;ATP binding;nucleotide binding;binding;purine nucleotide binding;adenyl nucleotide …			Nucleotide transport and metabolism	Cytoplasmic	DHB_500ug_15min;AG_2mg_15min;AG_500ug_15min	R1 AG_500ug_15min (F4);R2 AG_2mg_15min (F6);R2 DHB_500ug_15min (F1);R3 DHB_500ug_15min (F2)		+	+							+
ABYAL0883-S49	ABYAL0883	S49	bfmR;rstA	DNA-binding transcriptional regulator RstA	ABO11188.2	A1S_0748	S3UAT1;Q2VSW6;N9J5U7;D0C9D6;B0VUG2;B0V7V2;A0A836M3P4;A0A836LUB8;A0A829RLS4;A0A829K5X6;A0A828SYP1;A0A7U4BKT2;A0A7U3Y5N1;A0A7U3XWT1;A0A654KWK2;A0A5K6CUH0;A0A5K1MM36;A0A385ESD5;A0A158LRE1;A0A0J1A0V2;A0A0E1PTT1;A0A062SPN6;A0A062KT92;A0A062IHH5;A0A013RTQ4;A0A009T140;A0A009PKR4;A0A009HR39;A0A009H7F4		VGVETDGNRAIRRIISEQPDLVVLDVMLPGA	IISEQPDLVVLDVMLPGADGLTVCR													A1S_0748	E	IPR001789;IPR001867;IPR001867;IPR011006;IPR001867;IPR001867;IPR001789;IPR016032;IPR036388;IPR039420;IPR001789	Signal transduction response regulator, receiver domain;OmpR/PhoB-type DNA-binding domain;OmpR/PhoB-type DNA-binding domain;CheY-like superfamily;OmpR/PhoB-type DNA-binding domain;OmpR/PhoB-type DNA-binding domain;Signal transduction response regulator, receiver domain;Signal transduction response regulator, C-terminal effector;Winged helix-like DNA-binding domain superfamily;Transcriptional regu…	-;Response regulatory domain profile.;Trans_reg_C_3;Transcriptional regulatory protein, C terminal;REC_OmpR_BfmR-like;CheY-like;trans_reg_C;OmpR/PhoB-type DNA-binding domain profile.;-;Response regulator receiver domain;C-terminal effector domain of the bipartite response regulators;-;REGULATOR OF RPOS;TRANSCRIPTIONAL REGULATORY PROTEIN RSTA;REC_2	Two-component system	phosphorelay signal transduction system;cell communication;signal transduction;biological_process;cellular process;signaling;intracellular signal transduction;regulation of biological process;regulation of cellular process;response to stimulus;cellular response to stimulus;biological regulation;regulation of transcription, DNA-templated;nucleobase-containing compound metabolic process;transcripti…		DNA binding;molecular_function;nucleic acid binding;binding;organic cyclic compound binding;heterocyclic compound binding			Transcription	Cytoplasmic	TFA_2mg_15min;AG_2mg_15min	R1 TFA_2mg_15min (F8);R2 AG_2mg_15min (F4)
ABYAL0919-S211	ABYAL0919	S211	metG	methionine--tRNA ligase	ABO11218.2	A1S_0778	A0A8B4MIV2		EYLQKWTRDEGRLPLSIANKLDEWFEAGLAD	LPLSIANKLDEWFEAGLADWDISR														E	IPR023458;IPR012340;IPR041872;IPR015413;IPR014758;IPR033911;IPR033911;IPR033911;IPR033911;IPR033911;IPR033911;IPR023458;IPR004495;IPR002547;IPR029038;IPR001412;IPR002547;IPR012340;IPR014729;IPR009080;IPR033911;IPR041872;IPR004495	Methionine-tRNA ligase, type 1;Nucleic acid-binding, OB-fold;Methionyl-tRNA synthetase, anticodon-binding domain;Methionyl/Leucyl tRNA synthetase;Methionyl-tRNA synthetase;Methioninyl-tRNA synthetase core domain;Methioninyl-tRNA synthetase core domain;Methioninyl-tRNA synthetase core domain;Methioninyl-tRNA synthetase core domain;Methioninyl-tRNA synthetase core domain;Methioninyl-tRNA synthetase…	Methionine--tRNA ligase [metG].;-;-;Anticodon_Ia_Met;tRNA synthetases class I (M);Nucleotidylyl transferase;metG: methionine--tRNA ligase;consensus disorder prediction;Methionyl-tRNA synthetase signature;METHIONINE--TRNA LIGASE;metG_C_term: methionine--tRNA ligase, beta subunit;Putative tRNA binding domain;Methionyl-tRNA synthetase (MetRS), Zn-domain;Aminoacyl-transfer RNA synthetases class-I sig…	Selenocompound metabolism;Aminoacyl-tRNA biosynthesis;Metabolic pathways	methionyl-tRNA aminoacylation;organic acid metabolic process;nucleobase-containing compound metabolic process;tRNA metabolic process;translation;tRNA aminoacylation for protein translation;peptide metabolic process;cellular amino acid metabolic process;cellular aromatic compound metabolic process;nitrogen compound metabolic process;biological_process;metabolic process;biosynthetic process;macromo…	cytoplasm;cellular_component;intracellular anatomical structure;cellular anatomical entity	tRNA binding;molecular_function;nucleic acid binding;RNA binding;binding;organic cyclic compound binding;heterocyclic compound binding;methionine-tRNA ligase activity;catalytic activity;aminoacyl-tRNA ligase activity;ligase activity;ligase activity, forming carbon-oxygen bonds;catalytic activity, acting on RNA;catalytic activity, acting on a tRNA;catalytic activity, acting on a nucleic acid;ATP b…			Translation, ribosomal structure and biogenesis	Cytoplasmic	TFA_2mg_15min	R1 TFA_2mg_15min (F7)
ABYAL0958-S41	ABYAL0958	S41	yceD	23S rRNA accumulation protein YceD	ABO11253.2	A1S_0815	S3T4N3;N9J609;D0C9K4;B0VTY6;B0V8F2;A0A836LZR5;A0A829RKA2;A0A829K305;A0A828SZE6;A0A7U5LZS6;A0A7U4BKZ2;A0A7U3XX53;A0A654KX15;A0A5K6CTN2;A0A5K1MN57;A0A385ESI1;A0A158LR09;A0A0J1A045;A0A0E1PTL6;A0A062I958;A0A059ZF92;A0A009Q2G8;A0A009IH26;A0A009G8T3		LPLSRFARIAREAVGSIDNQLINIDCKLSMD	EAVGSIDNQLINIDCK										S41(Phosphoryl)		S41(Phosphoryl)	A1S_0815	NE	IPR003772;IPR039255	Large ribosomal RNA subunit accumulation protein YceD;Large ribosomal RNA subunit accumulation protein YceD, bacteria	Large ribosomal RNA subunit accumulation protein YceD;LARGE RIBOSOMAL RNA SUBUNIT ACCUMULATION PROTEIN YCED							Function unknown	Cytoplasmic	AG_500ug_15min	R1 AG_500ug_15min (F5);R2 AG_500ug_15min (F7)										+	+
ABYAL0960-Y281	ABYAL0960	Y281	clbG;fabD;fabD_1;fabD_2	[acyl-carrier-protein] S-malonyltransferase	ABO11255.2	A1S_0817	S3TA17;N9KLH2;A0A836LU57;A0A829RIU1;A0A158LPE8;A0A077GD21;A0A062SSP8;A0A062KZB1;A0A062IGT2;A0A009QF38;A0A009I010		QWTRTMQSLQDQGIQYIVECGPGTVLSNLAK	TMQSLQDQGIQYIVECGPGTVLSNLAK										Y281(Phosphoryl)		Y281(Phosphoryl)	A1S_0817	E	IPR016036;IPR004410;IPR016035;IPR024925;IPR014043;IPR001227;IPR014043	Malonyl-CoA ACP transacylase, ACP-binding;Malonyl CoA-acyl carrier protein transacylase, FabD-type;Acyl transferase/acyl hydrolase/lysophospholipase;Malonyl CoA-acyl carrier protein transacylase;Acyl transferase;Acyl transferase domain superfamily;Acyl transferase	MALONYL-COA-ACYL CARRIER PROTEIN TRANSACYLASE, MITOCHONDRIAL;Probable ACP-binding domain of malonyl-CoA ACP transacylase;-;MALONYL-COA-ACYL CARRIER PROTEIN TRANSACYLASE, MITOCHONDRIAL;fabD: malonyl CoA-acyl carrier protein transacylase;FabD/lysophospholipase-like;Mct;Acyl transferase domain;-;Acyl transferase domain in polyketide synthase (PKS) enzymes.	Fatty acid biosynthesis;Metabolic pathways;Biosynthesis of secondary metabolites;Fatty acid metabolism			[acyl-carrier-protein] S-malonyltransferase activity;molecular_function;catalytic activity;fatty acid synthase activity;S-acyltransferase activity;S-malonyltransferase activity;malonyltransferase activity;transferase activity;acyltransferase activity;acyltransferase activity, transferring groups other than amino-acyl groups			Lipid transport and metabolism	Cytoplasmic	TFA_2mg_15min	R1 TFA_2mg_15min (F3)
ABYAL0964-S111	ABYAL0964	S111	thiD	Phosphomethylpyrimidine kinase	ABO11259.2	A1S_0821	A0A1E3M1J7		HPDYQYVLDPVLVANSGGSLGDQTTLVKAFV	AHPDYQYVLDPVLVANSGGSLGDQTTLVK														E	IPR013749;IPR029056;IPR045029;IPR004399;IPR029056	Pyridoxamine kinase/Phosphomethylpyrimidine kinase;Ribokinase-like;Hydroxymethylpyrimidine kinase/phosphomethylpyrimidine kinase;Hydroxymethylpyrimidine kinase/phosphomethylpyrimidine kinase domain;Ribokinase-like	Phosphomethylpyrimidine kinase;Ribokinase-like;PHOSPHOMETHYLPYRIMIDINE KINASE;HMPP_kinase;-;HYDROXYMETHYLPYRIMIDINE/PHOSPHOMETHYLPYRIMIDINE KINASE THI20-RELATED	Thiamine metabolism;Metabolic pathways;Biosynthesis of cofactors	thiamine biosynthetic process;alcohol metabolic process;cellular aromatic compound metabolic process;vitamin metabolic process;water-soluble vitamin metabolic process;thiamine metabolic process;sulfur compound metabolic process;nitrogen compound metabolic process;biological_process;metabolic process;biosynthetic process;vitamin biosynthetic process;cellular process;heterocycle biosynthetic proces…		phosphomethylpyrimidine kinase activity;molecular_function;catalytic activity;kinase activity;transferase activity;transferase activity, transferring phosphorus-containing groups;phosphotransferase activity, phosphate group as acceptor			Coenzyme transport and metabolism		AG_500ug_15min	R1 AG_500ug_15min (F1);R2 AG_500ug_15min (F2)										+	+
ABYAL1003-T97-S98	ABYAL1003	T97;S98	clbC;fabB;fabB_1;fabB_3	beta-ketoacyl-[acyl carrier protein] synthase I	ABO11295.1	A1S_0863	S3T9X2;N9J6G7;D0C9P4;B0VTG7;B0V8W5;A0A858SBS7;A0A836YMU7;A0A829RIQ0;A0A829K616;A0A828SN78;A0A7U4BL20;A0A7U3Y5U9;A0A7U3XXA4;A0A654KWJ7;A0A5K6CUR0;A0A385ET62;A0A158LRY2;A0A0J0ZZR2;A0A0E1PTL3;A0A062IQC3;A0A009T112;A0A009Q4K9;A0A009HNU6;V5VFT6	Ambiguous sites	FKLQGIAHSIASACATSADAIGYAYNLIALG;KLQGIAHSIASACATSADAIGYAYNLIALGK	LQGIAHSIASACATSADAIGYAYNLIALGK													A1S_0862	E	IPR020841;IPR014030;IPR000794;IPR016039;IPR000794;IPR016039;IPR018201;IPR016039;IPR014031	Polyketide synthase, beta-ketoacyl synthase domain;Beta-ketoacyl synthase, N-terminal;Beta-ketoacyl synthase;Thiolase-like;Beta-ketoacyl synthase;Thiolase-like;Beta-ketoacyl synthase, active site;Thiolase-like;Beta-ketoacyl synthase, C-terminal	Beta-ketoacyl synthase;Beta-ketoacyl synthase, N-terminal domain;KAS_I_II;Thiolase-like;POLYKETIDE SYNTHASE-RELATED;Beta-ketoacyl synthases active site.;-;Beta-ketoacyl synthase, C-terminal domain;3-OXOACYL-[ACYL-CARRIER-PROTEIN] SYNTHASE 1	Fatty acid biosynthesis;Biotin metabolism;Metabolic pathways;Fatty acid metabolism;Biosynthesis of cofactors	fatty acid biosynthetic process;organic acid metabolic process;lipid metabolic process;fatty acid metabolic process;biological_process;metabolic process;lipid biosynthetic process;biosynthetic process;cellular process;organic acid biosynthetic process;carboxylic acid metabolic process;monocarboxylic acid metabolic process;oxoacid metabolic process;cellular metabolic process;primary metabolic proc…		3-oxoacyl-[acyl-carrier-protein] synthase activity;molecular_function;catalytic activity;fatty acid synthase activity;transferase activity;acyltransferase activity;acyltransferase activity, transferring groups other than amino-acyl groups			Lipid transport and metabolism;Secondary metabolites biosynthesis, transport and catabolism	Cytoplasmic	DHB_2mg_15min	R1 DHB_2mg_15min (F2)								+
ABYAL1004-S13	ABYAL1004	S13	fabB	protein of unknown function	ABO11296.1	A1S_0864			___MKRVVITGMGINSCIGNSLEEVTHSLKN	VVITGMGINSCIGNSLEEVTHSLK						S46(Phosphoryl)	S46(Phosphoryl)			T7(Phosphoryl)		T7(Phosphoryl)	A1S_0862	E	IPR000794;IPR016039;IPR016039	Beta-ketoacyl synthase;Thiolase-like;Thiolase-like	Region of a membrane-bound protein predicted to be outside the membrane, in the cytoplasm.;POLYKETIDE SYNTHASE-RELATED;3-OXOACYL-[ACYL-CARRIER-PROTEIN] SYNTHASE 1;Thiolase-like;Region of a membrane-bound protein predicted to be embedded in the membrane.;Region of a membrane-bound protein predicted to be outside the membrane, in the extracellular region.;-							Lipid transport and metabolism;Secondary metabolites biosynthesis, transport and catabolism	Cytoplasmic	TFA_500ug_15min	R2 TFA_500ug_15min (F8)
ABYAL1004-T7	ABYAL1004	T7	fabB	protein of unknown function	ABO11296.1	A1S_0864			_________MKRVVITGMGINSCIGNSLEEV	VVITGMGINSCIGNSLEEVTHSLK						S46(Phosphoryl)	S46(Phosphoryl)			T7(Phosphoryl)		T7(Phosphoryl)	A1S_0862	E	IPR000794;IPR016039;IPR016039	Beta-ketoacyl synthase;Thiolase-like;Thiolase-like	Region of a membrane-bound protein predicted to be outside the membrane, in the cytoplasm.;POLYKETIDE SYNTHASE-RELATED;3-OXOACYL-[ACYL-CARRIER-PROTEIN] SYNTHASE 1;Thiolase-like;Region of a membrane-bound protein predicted to be embedded in the membrane.;Region of a membrane-bound protein predicted to be outside the membrane, in the extracellular region.;-							Lipid transport and metabolism;Secondary metabolites biosynthesis, transport and catabolism	Cytoplasmic	AG_2mg_15min;AG_500ug_15min;TFA_500ug_15min	R1 TFA_500ug_15min (F4);R2 AG_2mg_15min (F6);R2 AG_500ug_15min (F1)											+
ABYAL1008-T220	ABYAL1008	T220	fusA	elongation factor G	ABO11300.2	A1S_0868	A0A0E1PUK2		GEIPADLVDTAQEWRTNMVEAAAEASEELMD	TNMVEAAAEASEELMDKYLEEGDLSKEDIIAGLR			K143(e-Acetyl);K245(e-Acetyl);K328(e-Acetyl);K401(e-Acetyl);K503(e-Acetyl);K513(e-Acetyl);K606(e-Acetyl);K701(e-Acetyl);M1(a-Acetyl)			S312(Phosphoryl)			T392(Phosphoryl)	T392(Phosphoryl);T49(Phosphoryl);T64(Phosphoryl)		T392(Phosphoryl);T393(Phosphoryl);T49(Phosphoryl)	A1S_0866	E	IPR027417;IPR004161;IPR005517;IPR020568;IPR014721;IPR035649;IPR035647;IPR000795;IPR004540;IPR004540;IPR009022;IPR035647;IPR005517;IPR027417;IPR041095;IPR009000;IPR000640;IPR005517;IPR005225;IPR000640;IPR000795;IPR000795;IPR000795;IPR000795;IPR000795;IPR000795;IPR031157	P-loop containing nucleoside triphosphate hydrolase;Translation elongation factor EFTu-like, domain 2;Translation elongation factor EFG/EF2, domain IV;Ribosomal protein S5 domain 2-type fold;Ribosomal protein S5 domain 2-type fold, subgroup;EFG, domain V;EF-G domain III/V-like;Translational (tr)-type GTP-binding domain;Translation elongation factor EFG/EF2;Translation elongation factor EFG/EF2;El…	-;Elongation factor Tu domain 2;Elongation factor G, domain IV;Ribosomal protein S5 domain 2-like;-;EFG_mtEFG_C;EF-G C-terminal domain-like;Translational (tr)-type guanine nucleotide-binding (G) domain profile.;EF-G: translation elongation factor G;Elongation factor G [fusA].;EFG_III;EFG_IV_2;P-loop containing nucleoside triphosphate hydrolases;Translation factors;-;TRANSLATION ELONGATION FACTOR …			cytoplasm;cellular_component;intracellular anatomical structure;cellular anatomical entity	translation elongation factor activity;molecular_function;nucleic acid binding;binding;translation factor activity, RNA binding;translation regulator activity;translation regulator activity, nucleic acid binding;organic cyclic compound binding;heterocyclic compound binding;GTPase activity;catalytic activity;pyrophosphatase activity;hydrolase activity;hydrolase activity, acting on acid anhydrides;…			Translation, ribosomal structure and biogenesis	Cytoplasmic	TFA_2mg_15min	R1 TFA_2mg_15min (F5)
ABYAL1008-T256	ABYAL1008	T256	fusA	elongation factor G	ABO11300.2	A1S_0868	A0A0E1PUK2		GDLSKEDIIAGLRARTLASEIQVMLCGSAFK	TLASEIQVMLCGSAFK			K143(e-Acetyl);K245(e-Acetyl);K328(e-Acetyl);K401(e-Acetyl);K503(e-Acetyl);K513(e-Acetyl);K606(e-Acetyl);K701(e-Acetyl);M1(a-Acetyl)			S312(Phosphoryl)			T392(Phosphoryl)	T392(Phosphoryl);T49(Phosphoryl);T64(Phosphoryl)		T392(Phosphoryl);T393(Phosphoryl);T49(Phosphoryl)	A1S_0866	E	IPR027417;IPR004161;IPR005517;IPR020568;IPR014721;IPR035649;IPR035647;IPR000795;IPR004540;IPR004540;IPR009022;IPR035647;IPR005517;IPR027417;IPR041095;IPR009000;IPR000640;IPR005517;IPR005225;IPR000640;IPR000795;IPR000795;IPR000795;IPR000795;IPR000795;IPR000795;IPR031157	P-loop containing nucleoside triphosphate hydrolase;Translation elongation factor EFTu-like, domain 2;Translation elongation factor EFG/EF2, domain IV;Ribosomal protein S5 domain 2-type fold;Ribosomal protein S5 domain 2-type fold, subgroup;EFG, domain V;EF-G domain III/V-like;Translational (tr)-type GTP-binding domain;Translation elongation factor EFG/EF2;Translation elongation factor EFG/EF2;El…	-;Elongation factor Tu domain 2;Elongation factor G, domain IV;Ribosomal protein S5 domain 2-like;-;EFG_mtEFG_C;EF-G C-terminal domain-like;Translational (tr)-type guanine nucleotide-binding (G) domain profile.;EF-G: translation elongation factor G;Elongation factor G [fusA].;EFG_III;EFG_IV_2;P-loop containing nucleoside triphosphate hydrolases;Translation factors;-;TRANSLATION ELONGATION FACTOR …			cytoplasm;cellular_component;intracellular anatomical structure;cellular anatomical entity	translation elongation factor activity;molecular_function;nucleic acid binding;binding;translation factor activity, RNA binding;translation regulator activity;translation regulator activity, nucleic acid binding;organic cyclic compound binding;heterocyclic compound binding;GTPase activity;catalytic activity;pyrophosphatase activity;hydrolase activity;hydrolase activity, acting on acid anhydrides;…			Translation, ribosomal structure and biogenesis	Cytoplasmic	AG_2mg_15min;TFA_2mg_15min	R1 AG_2mg_15min (F5;F6);R1 TFA_2mg_15min (F8);R2 AG_2mg_15min (F2;F4;F6)												+
ABYAL1008-T392	ABYAL1008	T392	fusA	elongation factor G	ABO11300.2	A1S_0868	A0A0E1PUK2		IRAGDIAACVGLKDVTTGDTLCDEKNIITLE	DVTTGDTLCDEKNIITLER			K143(e-Acetyl);K245(e-Acetyl);K328(e-Acetyl);K401(e-Acetyl);K503(e-Acetyl);K513(e-Acetyl);K606(e-Acetyl);K701(e-Acetyl);M1(a-Acetyl)			S312(Phosphoryl)			T392(Phosphoryl)	T392(Phosphoryl);T49(Phosphoryl);T64(Phosphoryl)		T392(Phosphoryl);T393(Phosphoryl);T49(Phosphoryl)	A1S_0866	E	IPR027417;IPR004161;IPR005517;IPR020568;IPR014721;IPR035649;IPR035647;IPR000795;IPR004540;IPR004540;IPR009022;IPR035647;IPR005517;IPR027417;IPR041095;IPR009000;IPR000640;IPR005517;IPR005225;IPR000640;IPR000795;IPR000795;IPR000795;IPR000795;IPR000795;IPR000795;IPR031157	P-loop containing nucleoside triphosphate hydrolase;Translation elongation factor EFTu-like, domain 2;Translation elongation factor EFG/EF2, domain IV;Ribosomal protein S5 domain 2-type fold;Ribosomal protein S5 domain 2-type fold, subgroup;EFG, domain V;EF-G domain III/V-like;Translational (tr)-type GTP-binding domain;Translation elongation factor EFG/EF2;Translation elongation factor EFG/EF2;El…	-;Elongation factor Tu domain 2;Elongation factor G, domain IV;Ribosomal protein S5 domain 2-like;-;EFG_mtEFG_C;EF-G C-terminal domain-like;Translational (tr)-type guanine nucleotide-binding (G) domain profile.;EF-G: translation elongation factor G;Elongation factor G [fusA].;EFG_III;EFG_IV_2;P-loop containing nucleoside triphosphate hydrolases;Translation factors;-;TRANSLATION ELONGATION FACTOR …			cytoplasm;cellular_component;intracellular anatomical structure;cellular anatomical entity	translation elongation factor activity;molecular_function;nucleic acid binding;binding;translation factor activity, RNA binding;translation regulator activity;translation regulator activity, nucleic acid binding;organic cyclic compound binding;heterocyclic compound binding;GTPase activity;catalytic activity;pyrophosphatase activity;hydrolase activity;hydrolase activity, acting on acid anhydrides;…			Translation, ribosomal structure and biogenesis	Cytoplasmic	AG_500ug_15min;TFA_500ug_15min	R1 AG_500ug_15min (F4;F5;F6;F8);R1 TFA_500ug_15min (F5;F6;F7;F8);R2 AG_500ug_15min (F1;F2;F3;F5;F7;F8);R2 TFA_500ug_15min (F8)										+	+
ABYAL1008-Y113	ABYAL1008	Y113	fusA	elongation factor G	ABO11300.2	A1S_0868	A0A0E1PUK2		EVERSMRVLDGACMVYCAVGGVQPQSETVWR	VLDGACMVYCAVGGVQPQSETVWR			K143(e-Acetyl);K245(e-Acetyl);K328(e-Acetyl);K401(e-Acetyl);K503(e-Acetyl);K513(e-Acetyl);K606(e-Acetyl);K701(e-Acetyl);M1(a-Acetyl)			S312(Phosphoryl)			T392(Phosphoryl)	T392(Phosphoryl);T49(Phosphoryl);T64(Phosphoryl)		T392(Phosphoryl);T393(Phosphoryl);T49(Phosphoryl)	A1S_0866	E	IPR027417;IPR004161;IPR005517;IPR020568;IPR014721;IPR035649;IPR035647;IPR000795;IPR004540;IPR004540;IPR009022;IPR035647;IPR005517;IPR027417;IPR041095;IPR009000;IPR000640;IPR005517;IPR005225;IPR000640;IPR000795;IPR000795;IPR000795;IPR000795;IPR000795;IPR000795;IPR031157	P-loop containing nucleoside triphosphate hydrolase;Translation elongation factor EFTu-like, domain 2;Translation elongation factor EFG/EF2, domain IV;Ribosomal protein S5 domain 2-type fold;Ribosomal protein S5 domain 2-type fold, subgroup;EFG, domain V;EF-G domain III/V-like;Translational (tr)-type GTP-binding domain;Translation elongation factor EFG/EF2;Translation elongation factor EFG/EF2;El…	-;Elongation factor Tu domain 2;Elongation factor G, domain IV;Ribosomal protein S5 domain 2-like;-;EFG_mtEFG_C;EF-G C-terminal domain-like;Translational (tr)-type guanine nucleotide-binding (G) domain profile.;EF-G: translation elongation factor G;Elongation factor G [fusA].;EFG_III;EFG_IV_2;P-loop containing nucleoside triphosphate hydrolases;Translation factors;-;TRANSLATION ELONGATION FACTOR …			cytoplasm;cellular_component;intracellular anatomical structure;cellular anatomical entity	translation elongation factor activity;molecular_function;nucleic acid binding;binding;translation factor activity, RNA binding;translation regulator activity;translation regulator activity, nucleic acid binding;organic cyclic compound binding;heterocyclic compound binding;GTPase activity;catalytic activity;pyrophosphatase activity;hydrolase activity;hydrolase activity, acting on acid anhydrides;…			Translation, ribosomal structure and biogenesis	Cytoplasmic	DHB_2mg_15min;DHB_500ug_2h;DHB_500ug_1h;DHB_500ug_30min;DHB_500ug_15min	R1 DHB_2mg_15min (F5;F6);R1 DHB_500ug_15min (F5;F7);R1 DHB_500ug_1h (F4);R1 DHB_500ug_2h (F2);R1 DHB_500ug_30min (F4;F8)	+			+	+		+	+
ABYAL1019-S10	ABYAL1019	S10	minE	Cell division topological specificity factor	ABO11311.1	A1S_0879	V5VG81;S3UAE0;N9J6F2;D0C9R0;B7I7T5;B7GYL6;B2HUR7;B0VTF2;B0V8Z5;A3M317;A0A836M2W2;A0A836LT42;A0A829KB61;A0A828SKT5;A0A7U4BL44;A0A654KWX3;A0A5K6CTV7;A0A5K1MRI3;A0A385ESN3;A0A158LSG3;A0A0J0ZPZ1;A0A0E1PZM2;A0A062SKA8;A0A062L4K4;A0A062IUW6;A0A009SCL2;A0A009Q6Z0;A0A009IKQ9;A0A009G7T0		______MAGFWSKLFSSEEKPSSAQTAKDRL	LFSSEEKPSSAQTAK						S10(Phosphoryl);S11(Phosphoryl);S16(Phosphoryl);S17(Phosphoryl)						S10(Phosphoryl)	A1S_0878	E	IPR036707;IPR005527;IPR005527;IPR036707;IPR005527	Cell division topological specificity factor MinE superfamily;Cell division topological specificity factor MinE;Cell division topological specificity factor MinE;Cell division topological specificity factor MinE superfamily;Cell division topological specificity factor MinE	Cell division topological specificity factor MinE;Septum formation topological specificity factor MinE;Cell division topological specificity factor [minE].;Cell division protein MinE topological specificity domain;minE: cell division topological specificity factor MinE		cell cycle;biological_process;cellular process;regulation of division septum assembly;cytokinesis;division septum assembly;regulation of cell cycle process;cellular component organization;cell cycle process;cellular component assembly;cytokinetic process;regulation of cytokinetic process;cellular component biogenesis;regulation of cellular component biogenesis;regulation of biological process;reg…					Cell cycle control, cell division, chromosome partitioning	Cytoplasmic	AG_500ug_15min	R1 AG_500ug_15min (F1;F2;F3);R2 AG_500ug_15min (F2;F3)										+	+
ABYAL1020-S118	ABYAL1020	S118	minD;cps4D_1;cps4D_2	Z-ring positioning protein MinD	ABO11312.2	A1S_0880	S3T4H2;N9KLT3;D0C9R1;B0V8Z4;A0A829KAZ7;A0A828SR16;A0A7U4BL86;A0A5K6CTH9;A0A5K1MPZ3;A0A385ESQ1;A0A158LP74;A0A154GPL2;A0A0E1PVY7		DALSDEGVARVIDELSQEFDYIICDSPAGIE	VIDELSQEFDYIICDSPAGIER													A1S_0878	E	IPR027417;IPR025501;IPR025669;IPR027417;IPR010223	P-loop containing nucleoside triphosphate hydrolase;ATP binding protein MinD/FleN;AAA domain;P-loop containing nucleoside triphosphate hydrolase;ATP binding protein MinD	-;SEPTUM SITE-DETERMINING PROTEIN MIND HOMOLOG, CHLOROPLASTIC-RELATED;MinD;MinD;SEPTUM SITE-DETERMINING PROTEIN MIND HOMOLOG, CHLOROPLASTIC-RELATED;AAA domain;P-loop containing nucleoside triphosphate hydrolases;minD_bact: septum site-determining protein MinD		cell division;biological_process;cellular process	plasma membrane;cellular_component;membrane;cell periphery;cellular anatomical entity	ATP binding;nucleotide binding;molecular_function;binding;purine nucleotide binding;adenyl nucleotide binding;ribonucleotide binding;purine ribonucleotide binding;adenyl ribonucleotide binding;purine ribonucleoside triphosphate binding;small molecule binding;ion binding;anion binding;organic cyclic compound binding;carbohydrate derivative binding;nucleoside phosphate binding;heterocyclic compound…			Cell cycle control, cell division, chromosome partitioning	Cytoplasmic;Inner membrane protein	AG_2mg_15min	R2 AG_2mg_15min (F6;F8)
ABYAL1020-S128	ABYAL1020	S128	minD;cps4D_1;cps4D_2	Z-ring positioning protein MinD	ABO11312.2	A1S_0880	S3T4H2;N9KLT3;D0C9R1;B0V8Z4;A0A829KAZ7;A0A828SR16;A0A7U4BL86;A0A5K6CTH9;A0A5K1MPZ3;A0A385ESQ1;A0A158LP74;A0A154GPL2;A0A0E1PVY7		VIDELSQEFDYIICDSPAGIERGAILAMYHA	VIDELSQEFDYIICDSPAGIER													A1S_0878	E	IPR027417;IPR025501;IPR025669;IPR027417;IPR010223	P-loop containing nucleoside triphosphate hydrolase;ATP binding protein MinD/FleN;AAA domain;P-loop containing nucleoside triphosphate hydrolase;ATP binding protein MinD	-;SEPTUM SITE-DETERMINING PROTEIN MIND HOMOLOG, CHLOROPLASTIC-RELATED;MinD;MinD;SEPTUM SITE-DETERMINING PROTEIN MIND HOMOLOG, CHLOROPLASTIC-RELATED;AAA domain;P-loop containing nucleoside triphosphate hydrolases;minD_bact: septum site-determining protein MinD		cell division;biological_process;cellular process	plasma membrane;cellular_component;membrane;cell periphery;cellular anatomical entity	ATP binding;nucleotide binding;molecular_function;binding;purine nucleotide binding;adenyl nucleotide binding;ribonucleotide binding;purine ribonucleotide binding;adenyl ribonucleotide binding;purine ribonucleoside triphosphate binding;small molecule binding;ion binding;anion binding;organic cyclic compound binding;carbohydrate derivative binding;nucleoside phosphate binding;heterocyclic compound…			Cell cycle control, cell division, chromosome partitioning	Cytoplasmic;Inner membrane protein	TFA_2mg_15min	R1 TFA_2mg_15min (F1)
ABYAL1020-S224	ABYAL1020	S224	minD;cps4D_1;cps4D_2	Z-ring positioning protein MinD	ABO11312.2	A1S_0880	S3T4H2;N9KLT3;D0C9R1;B0V8Z4;A0A829KAZ7;A0A828SR16;A0A7U4BL86;A0A5K6CTH9;A0A5K1MPZ3;A0A385ESQ1;A0A158LP74;A0A154GPL2;A0A0E1PVY7		DILRVPTLGVIPECPSVLQASNEGKPVILYS	VPTLGVIPECPSVLQASNEGKPVILYSETK													A1S_0878	E	IPR027417;IPR025501;IPR025669;IPR027417;IPR010223	P-loop containing nucleoside triphosphate hydrolase;ATP binding protein MinD/FleN;AAA domain;P-loop containing nucleoside triphosphate hydrolase;ATP binding protein MinD	-;SEPTUM SITE-DETERMINING PROTEIN MIND HOMOLOG, CHLOROPLASTIC-RELATED;MinD;MinD;SEPTUM SITE-DETERMINING PROTEIN MIND HOMOLOG, CHLOROPLASTIC-RELATED;AAA domain;P-loop containing nucleoside triphosphate hydrolases;minD_bact: septum site-determining protein MinD		cell division;biological_process;cellular process	plasma membrane;cellular_component;membrane;cell periphery;cellular anatomical entity	ATP binding;nucleotide binding;molecular_function;binding;purine nucleotide binding;adenyl nucleotide binding;ribonucleotide binding;purine ribonucleotide binding;adenyl ribonucleotide binding;purine ribonucleoside triphosphate binding;small molecule binding;ion binding;anion binding;organic cyclic compound binding;carbohydrate derivative binding;nucleoside phosphate binding;heterocyclic compound…			Cell cycle control, cell division, chromosome partitioning	Cytoplasmic;Inner membrane protein	DHB_500ug_30min;DHB_500ug_15min;AG_500ug_15min;TFA_500ug_15min	R1 AG_500ug_15min (F4;F5;F6;F7);R1 DHB_500ug_15min (F3);R1 DHB_500ug_30min (F3);R1 TFA_500ug_15min (F4;F5;F6);R2 AG_500ug_15min (F2;F3;F4;F5;F6;F8);R2 TFA_500ug_15min (F7;F8);R3 DHB_500ug_15min (F4;F5)	+		+	+						+	+
ABYAL1024-S141	ABYAL1024	S141	yiaD	putative lipoprotein YiaD	ABO11316.1	A1S_0884	A0A0E1PZJ5		ATLDKVAQTLAEDNKSAILVTGYTDNTGNDS	VAQTLAEDNKSAILVTGYTDNTGNDSINIPLSQAR						D155(Phosphoryl);S102(Phosphoryl);S110(Phosphoryl);S118(Phosphoryl);S141(Phosphoryl);S190(Phosphoryl);T199(Phosphoryl);Y188(Phosphoryl)								NE	IPR036737;IPR006665;IPR036737;IPR006690;IPR006664;IPR006664;IPR006664;IPR006665;IPR006665	OmpA-like domain superfamily;OmpA-like domain;OmpA-like domain superfamily;Outer membrane protein, OmpA-like, conserved site;Outer membrane protein, bacterial;Outer membrane protein, bacterial;Outer membrane protein, bacterial;OmpA-like domain;OmpA-like domain	consensus disorder prediction;-;OUTER MEMBRANE PORIN F;OUTER MEMBRANE PROTEIN, OMPA-RELATED;Region of a membrane-bound protein predicted to be outside the membrane, in the extracellular region.;N-terminal region of a signal peptide.;C-terminal region of a signal peptide.;OmpA family;Sodium-type flagellar protein MotY precursor signature;Hydrophobic region of a signal peptide.;OmpA-like;OmpA-like …			cell outer membrane;cellular_component;membrane;outer membrane;external encapsulating structure;cell envelope;envelope;cell periphery;cellular anatomical entity				Cell wall/membrane/envelope biogenesis	Outer membrane protein	AG_2mg_15min	R1 AG_2mg_15min (F7)												+
ABYAL1024-T134	ABYAL1024	T134	yiaD	putative lipoprotein YiaD	ABO11316.1	A1S_0884	A0A0E1PZJ5		NIKPNFYATLDKVAQTLAEDNKSAILVTGYT	VAQTLAEDNKSAILVTGYTDNTGNDSINIPLSQAR						D155(Phosphoryl);S102(Phosphoryl);S110(Phosphoryl);S118(Phosphoryl);S141(Phosphoryl);S190(Phosphoryl);T199(Phosphoryl);Y188(Phosphoryl)								NE	IPR036737;IPR006665;IPR036737;IPR006690;IPR006664;IPR006664;IPR006664;IPR006665;IPR006665	OmpA-like domain superfamily;OmpA-like domain;OmpA-like domain superfamily;Outer membrane protein, OmpA-like, conserved site;Outer membrane protein, bacterial;Outer membrane protein, bacterial;Outer membrane protein, bacterial;OmpA-like domain;OmpA-like domain	consensus disorder prediction;-;OUTER MEMBRANE PORIN F;OUTER MEMBRANE PROTEIN, OMPA-RELATED;Region of a membrane-bound protein predicted to be outside the membrane, in the extracellular region.;N-terminal region of a signal peptide.;C-terminal region of a signal peptide.;OmpA family;Sodium-type flagellar protein MotY precursor signature;Hydrophobic region of a signal peptide.;OmpA-like;OmpA-like …			cell outer membrane;cellular_component;membrane;outer membrane;external encapsulating structure;cell envelope;envelope;cell periphery;cellular anatomical entity				Cell wall/membrane/envelope biogenesis	Outer membrane protein	AG_2mg_15min	R1 AG_2mg_15min (F7)												+
ABYAL1024-T146	ABYAL1024	T146	yiaD	putative lipoprotein YiaD	ABO11316.1	A1S_0884	A0A0E1PZJ5		VAQTLAEDNKSAILVTGYTDNTGNDSINIPL	VAQTLAEDNKSAILVTGYTDNTGNDSINIPLSQAR						D155(Phosphoryl);S102(Phosphoryl);S110(Phosphoryl);S118(Phosphoryl);S141(Phosphoryl);S190(Phosphoryl);T199(Phosphoryl);Y188(Phosphoryl)								NE	IPR036737;IPR006665;IPR036737;IPR006690;IPR006664;IPR006664;IPR006664;IPR006665;IPR006665	OmpA-like domain superfamily;OmpA-like domain;OmpA-like domain superfamily;Outer membrane protein, OmpA-like, conserved site;Outer membrane protein, bacterial;Outer membrane protein, bacterial;Outer membrane protein, bacterial;OmpA-like domain;OmpA-like domain	consensus disorder prediction;-;OUTER MEMBRANE PORIN F;OUTER MEMBRANE PROTEIN, OMPA-RELATED;Region of a membrane-bound protein predicted to be outside the membrane, in the extracellular region.;N-terminal region of a signal peptide.;C-terminal region of a signal peptide.;OmpA family;Sodium-type flagellar protein MotY precursor signature;Hydrophobic region of a signal peptide.;OmpA-like;OmpA-like …			cell outer membrane;cellular_component;membrane;outer membrane;external encapsulating structure;cell envelope;envelope;cell periphery;cellular anatomical entity				Cell wall/membrane/envelope biogenesis	Outer membrane protein	AG_2mg_15min	R1 AG_2mg_15min (F7)												+
ABYAL1024-Y188	ABYAL1024	Y188	yiaD	putative lipoprotein YiaD	ABO11316.1	A1S_0884	A0A0E1PZJ5		LAGKGVPSSRIDAQGYGSSNPIADNSTASGR	IDAQGYGSSNPIADNSTASGR						D155(Phosphoryl);S102(Phosphoryl);S110(Phosphoryl);S118(Phosphoryl);S141(Phosphoryl);S190(Phosphoryl);T199(Phosphoryl);Y188(Phosphoryl)								NE	IPR036737;IPR006665;IPR036737;IPR006690;IPR006664;IPR006664;IPR006664;IPR006665;IPR006665	OmpA-like domain superfamily;OmpA-like domain;OmpA-like domain superfamily;Outer membrane protein, OmpA-like, conserved site;Outer membrane protein, bacterial;Outer membrane protein, bacterial;Outer membrane protein, bacterial;OmpA-like domain;OmpA-like domain	consensus disorder prediction;-;OUTER MEMBRANE PORIN F;OUTER MEMBRANE PROTEIN, OMPA-RELATED;Region of a membrane-bound protein predicted to be outside the membrane, in the extracellular region.;N-terminal region of a signal peptide.;C-terminal region of a signal peptide.;OmpA family;Sodium-type flagellar protein MotY precursor signature;Hydrophobic region of a signal peptide.;OmpA-like;OmpA-like …			cell outer membrane;cellular_component;membrane;outer membrane;external encapsulating structure;cell envelope;envelope;cell periphery;cellular anatomical entity				Cell wall/membrane/envelope biogenesis	Outer membrane protein	DHB_500ug_15min	R1 DHB_500ug_15min (F7)	+
ABYAL1027-S104	ABYAL1027	S104	algC	Phosphomannomutase	ABO11319.2	A1S_0887	A0A1E3MCM3		YIAREFGGNGIMVTASHNPKSDNGIKWILRG	EFGGNGIMVTASHNPK	active site;Magnesium; via phosphate group.;metal binding site;Phosphoserine intermediate.;substrate binding site	SUBSTRATE				S104(Phosphoryl);T102(Phosphoryl)	T102(Phosphoryl)	T102(Phosphoryl)		S104(Phosphoryl)		S104(Phosphoryl)		NE	IPR005845;IPR016055;IPR005844;IPR016066;IPR005846;IPR036900;IPR016055;IPR016055;IPR005841;IPR005841;IPR005841;IPR005841	Alpha-D-phosphohexomutase, alpha/beta/alpha domain II;Alpha-D-phosphohexomutase, alpha/beta/alpha I/II/III;Alpha-D-phosphohexomutase, alpha/beta/alpha domain I;Alpha-D-phosphohexomutase, conserved site;Alpha-D-phosphohexomutase, alpha/beta/alpha domain III;Alpha-D-phosphohexomutase, C-terminal domain superfamily;Alpha-D-phosphohexomutase, alpha/beta/alpha I/II/III;Alpha-D-phosphohexomutase, alpha…	Phosphoglucomutase/phosphomannomutase, alpha/beta/alpha domain II;Coil;Phosphoglucomutase, first 3 domains;Phosphoglucomutase/phosphomannomutase, alpha/beta/alpha domain I;Phosphoglucomutase and phosphomannomutase phosphoserine signature.;PHOSPHOMANNOMUTASE;Phosphoglucomutase/phosphomannomutase, alpha/beta/alpha domain III;-;Phosphoglucomutase, C-terminal domain;PMM_PGM;-;PHOSPHOGLUCOMUTASE;Phosp…	Glycolysis / Gluconeogenesis;Pentose phosphate pathway;Fructose and mannose metabolism;Galactose metabolism;Purine metabolism;Starch and sucrose metabolism;Amino sugar and nucleotide sugar metabolism;Streptomycin biosynthesis;Metabolic pathways;Biosynthesis of secondary metabolites;Microbial metabolism in diverse environments;Biosynthesis of nucleotide sugars	carbohydrate metabolic process;biological_process;metabolic process;primary metabolic process;organic substance metabolic process		magnesium ion binding;molecular_function;binding;ion binding;cation binding;metal ion binding;intramolecular transferase activity, phosphotransferases;catalytic activity;isomerase activity;intramolecular transferase activity			Carbohydrate transport and metabolism	Cytoplasmic	DHB_2mg_15min;DHB_500ug_30min;DHB_500ug_15min;TFA_2mg_15min;AG_500ug_15min;TFA_500ug_15min	R1 AG_500ug_15min (F2);R1 DHB_500ug_15min (F1);R1 DHB_500ug_30min (F1);R1 TFA_500ug_15min (F1);R2 AG_500ug_15min (F1;F2);R2 DHB_2mg_15min (F1);R2 TFA_2mg_15min (F1);R2 TFA_500ug_15min (F1);R3 DHB_500ug_15min (F1)	+		+	+					+	+	+
ABYAL1108-Y8-S21	ABYAL1108	Y8;S21	glsA	Glutaminase	ABO11394.2	A1S_0962	A0A829RJ08;A0A829K712;A0A7U3Y5V0;A0A5K6CTV3;A0A158LRW2;A0A0R4J7Y0;A0A0J1CXS7;A0A090C211	Ambiguous sites	________MKTPLPDYLANVIEACDIDNSGH;PDYLANVIEACDIDNSGHLADYIPELANANP	TPLPDYLANVIEACDIDNSGHLADYIPELANANPNR														NE	IPR036513;IPR015868;IPR015868;IPR012338;IPR012338;IPR002645;IPR015868;IPR015868;IPR036513	STAS domain superfamily;Glutaminase;Glutaminase;Beta-lactamase/transpeptidase-like;Beta-lactamase/transpeptidase-like;STAS domain;Glutaminase;Glutaminase;STAS domain superfamily	SpoIIaa-like;Gln_ase: glutaminase A;Glutaminase;-;beta-lactamase/transpeptidase-like;STAS domain profile.;GLUTAMINASE;GLUTAMINASE, ISOFORM H;Glutaminase [glsA].;STAS domain	Arginine biosynthesis;Alanine, aspartate and glutamate metabolism;D-Amino acid metabolism;Metabolic pathways;Two-component system	glutamine metabolic process;organic acid metabolic process;cellular amino acid metabolic process;nitrogen compound metabolic process;biological_process;metabolic process;glutamine family amino acid metabolic process;cellular process;carboxylic acid metabolic process;oxoacid metabolic process;cellular metabolic process;primary metabolic process;small molecule metabolic process;organic substance me…		glutaminase activity;molecular_function;catalytic activity;hydrolase activity;hydrolase activity, acting on carbon-nitrogen (but not peptide) bonds;hydrolase activity, acting on carbon-nitrogen (but not peptide) bonds, in linear amides			Amino acid transport and metabolism	Cytoplasmic	AG_2mg_15min	R1 AG_2mg_15min (F5)												+
ABYAL1120-T333	ABYAL1120	T333	metH	cobalamin-dependent methionine synthase	ABO11403.2	A1S_0971	A0A5K1MQB2;A0A090C209		IANAVKDIAPRQVPETVPACRLSGLEPFNIY	QVPETVPACR			M1(a-Acetyl)											NE	IPR006158;IPR036589;IPR000489;IPR003726;IPR011005;IPR000489;IPR036594;IPR003759;IPR036724;IPR037010;IPR011822;IPR003759;IPR004223;IPR011005;IPR037010;IPR004223;IPR036594;IPR006158;IPR036589;IPR003726;IPR003759;IPR011822;IPR033706	Cobalamin (vitamin B12)-binding domain;Homocysteine-binding domain superfamily;Pterin-binding domain;Homocysteine-binding domain;Dihydropteroate synthase-like;Pterin-binding domain;Methionine synthase domain;Cobalamin (vitamin B12)-binding module, cap domain;Cobalamin-binding domain superfamily;Vitamin B12-dependent methionine synthase, activation domain superfamily;Cobalamin-dependent methionine…	B12-binding domain profile.;Homocysteine S-methyltransferase;Pterin-binding domain profile.;Homocysteine S-methyltransferase;-;-;Pterin binding enzyme;Methionine synthase domain;SLR1189 PROTEIN;B12-binding N-terminal domain profile.;Cobalamin (vitamin B12)-binding domain;-;metH: methionine synthase;B12 binding domain;Vitamin B12 dependent methionine synthase, activation domain;Dihydropteroate syn…	Cysteine and methionine metabolism;Selenocompound metabolism;One carbon pool by folate;Metabolic pathways;Biosynthesis of secondary metabolites;Biosynthesis of amino acids	methylation;biological_process;metabolic process;pteridine-containing compound metabolic process;cellular aromatic compound metabolic process;nitrogen compound metabolic process;cellular process;cellular metabolic process;heterocycle metabolic process;organic substance metabolic process;organic cyclic compound metabolic process;organonitrogen compound metabolic process		zinc ion binding;molecular_function;binding;ion binding;cation binding;metal ion binding;transition metal ion binding;methionine synthase activity;catalytic activity;methyltransferase activity;S-methyltransferase activity;transferase activity;transferase activity, transferring one-carbon groups;5-methyltetrahydrofolate-dependent methyltransferase activity;cobalamin binding;vitamin binding;small m…			Amino acid transport and metabolism	Cytoplasmic	DHB_500ug_30min;DHB_500ug_15min	R1 DHB_500ug_15min (F6;F7);R1 DHB_500ug_30min (F6)	+			+
ABYAL1147-Y40	ABYAL1147	Y40	rubB;rubB_2	Rubredoxin-NAD() reductase	ABO11426.2	A1S_0994	S3T620;N9KPE3;D0C8X2;B0V9L9;A0A836YLU7;A0A829RDI7;A0A7U3Y5X4;A0A5K6CTD7;A0A158LSA5;A0A0J0ZQ25;A0A0D5YK69;A0A062IQ82;A0A009SZA7;A0A009PMS0;A0A009ISB2;A0A009GDU3		PEQELVMICADDAVNYAKPTLSNAFAGKKAP	KLNPEQELVMICADDAVNYAKPTLSNAFAGK			K22(e-Acetyl)										A1S_0994	NE	IPR036188;IPR036188;IPR023753;IPR041364;IPR036188	FAD/NAD(P)-binding domain superfamily;FAD/NAD(P)-binding domain superfamily;FAD/NAD(P)-binding domain;Rubredoxin binding domain;FAD/NAD(P)-binding domain superfamily	FAD/NAD(P)-binding domain;-;Pyridine nucleotide-disulphide oxidoreductase;Rubredoxin binding C-terminal domain;FAD-DEPENDENT OXIDOREDUCTASE;NITRIC OXIDE REDUCTASE FLRD-NAD() REDUCTASE;FAD-dependent pyridine nucleotide reductase signature;-;Pyridine nucleotide disulphide reductase class-I signature	Fatty acid degradation			oxidoreductase activity;molecular_function;catalytic activity;rubredoxin-NAD reductase activity;rubredoxin-NAD(P) reductase activity;oxidoreductase activity, acting on iron-sulfur proteins as donors;oxidoreductase activity, acting on iron-sulfur proteins as donors, NAD or NADP as acceptor			Energy production and conversion	Cytoplasmic	AG_2mg_15min	R1 AG_2mg_15min (F3)												+
ABYAL1155-T29	ABYAL1155	T29	C;cysN	Sulfate adenylyltransferase subunit 1	ABO11433.2	A1S_1001	A0A828SZ17;A0A7U4BLJ0;A0A7U3XXE6;A0A654KXG1;A0A385ET26;A0A0E1PT48;A0A0D7SA90;A0A009IPS1		AYLKQHEQKDLLRFLTCGNVDDGKSTLIGRL	FLTCGNVDDGKSTLIGR							S2(Phosphoryl)	S2(Phosphoryl)					A1S_1000	E	IPR044138;IPR000795;IPR031157;IPR041757;IPR027417;IPR044139;IPR005225;IPR027417;IPR011779;IPR009001;IPR000795;IPR000795;IPR000795;IPR000795;IPR000795;IPR011779;IPR000795;IPR009000	Sulfate adenylyltransferase subunit CysN, Domain II;Translational (tr)-type GTP-binding domain;Tr-type G domain, conserved site;Sulfate adenylyltransferase subunit CysN, GTP-binding domain;P-loop containing nucleoside triphosphate hydrolase;Sulfate adenylyltransferase subunit CysN, Domain III;Small GTP-binding protein domain;P-loop containing nucleoside triphosphate hydrolase;Sulphate adenylyltra…	CysN_NodQ_II;Elongation factor Tu GTP binding domain;Translational (tr)-type guanine nucleotide-binding (G) domain signature.;CysN_ATPS;-;CysN_NoDQ_III;small_GTP: small GTP-binding protein domain;TRANSLATION FACTOR;ELONGATION FACTOR 1-ALPHA 2;P-loop containing nucleoside triphosphate hydrolases;Sulfate adenylyltransferase subunit 1 [cysN].;EF-Tu/eEF-1alpha/eIF2-gamma C-terminal domain;GTP-binding…	Purine metabolism;Monobactam biosynthesis;Selenocompound metabolism;Sulfur metabolism;Metabolic pathways;Biosynthesis of secondary metabolites;Microbial metabolism in diverse environments	sulfate assimilation;sulfur compound metabolic process;biological_process;metabolic process;cellular process;cellular metabolic process;hydrogen sulfide biosynthetic process;biosynthetic process;cellular biosynthetic process;sulfur compound biosynthetic process;hydrogen sulfide metabolic process;phosphorylation;phosphorus metabolic process;phosphate-containing compound metabolic process		translation elongation factor activity;molecular_function;nucleic acid binding;binding;translation factor activity, RNA binding;translation regulator activity;translation regulator activity, nucleic acid binding;organic cyclic compound binding;heterocyclic compound binding;GTPase activity;catalytic activity;pyrophosphatase activity;hydrolase activity;hydrolase activity, acting on acid anhydrides;…			Coenzyme transport and metabolism	Cytoplasmic	DHB_500ug_1h;DHB_500ug_15min	R2 DHB_500ug_15min (F6;F7);R2 DHB_500ug_1h (F4;F5)		+				+
ABYAL1160-S55	ABYAL1160	S55	nahR;syrM1;syrM1_2	protein of unknown function	ABO11438.1	A1S_1006	V5VFD1;S3T606;N9KNH7;D0C8Y5;B0VSC8;B0V9M9;A0A837AAR7;A0A836LRJ0;A0A829RBY1;A0A829K4E0;A0A828STZ7;A0A7U4F627;A0A7U4DGC1;A0A7U3XXF9;A0A654KXQ2;A0A5K6CT38;A0A5K1MLZ7;A0A385ET57;A0A158LQ02;A0A0J0ZP48;A0A0E1PT44;A0A062SU55;A0A062KY96;A0A062III4;A0A009TCL3;A0A009PKN5;A0A009IKB4;A0A009GEY0		NEIPQSFHQVLVWRDSFSCILNDKHPAVTHL	DSFSCILNDKHPAVTHLNLK							S84(Phosphoryl)						A1S_1006	NE	IPR037402;IPR005119	HTH-type transcriptional regulator YidZ, PBP2 domain;LysR, substrate-binding	HTH-TYPE TRANSCRIPTIONAL REGULATOR LEUO-RELATED;PBP2_Nitroaromatics_like;LysR substrate binding domain;Periplasmic binding protein-like II;TRANSCRIPTIONAL REGULATORY PROTEIN;-				DNA binding;molecular_function;nucleic acid binding;binding;organic cyclic compound binding;heterocyclic compound binding;DNA-binding transcription factor activity;transcription regulator activity			Transcription	Cytoplasmic;Membrane	AG_500ug_15min	R1 AG_500ug_15min (F4)										+
[truncated: 277 more rows]
[truncated: 5 more columns]

## Sheet: Table S3
Proteins	Sites	Gene Name	Product Name	GenBank_accession	GenBank_gene_accession	Uniprot Accession	Kentache et al., 2016	Nalpas et al., 2023	Lai et al., 2016_SK17-R	Lai et al., 2016_SK17-S	Soares et al., 2014_Abh12O-A2	Soares et al., 2014_ATCC17978	Massier et al., 2021_AB0057_Planktonic	Massier et al., 2021_AB0057_Biofilm	Massier et al., 2021_ATCC17978_Planktonic	Massier et al., 2021_ATCC17978_Biofilm	OperonID	Essentiality	InterPro Description	Other family Description	KEGG Pathway Name	GOBP Tree Term	GOCC Tree Term	GOMF Tree Term	Virulence Category	CARD name	COG_function	Subcellular Localization [b2g]
[truncated: 241 more rows]

[truncated: 1 more sheets: Table S4]
